# Supplementary material for: Temporal inversion of the acid-base equilibrium in newborns: an observational study
Source: PeerJ. 2021 Apr 14;9:e11240. doi: 10.7717/peerj.11240 (PMC8052977; doi:10.7717/peerj.11240)
Supplement: Supplemental Information 1 [file peerj-09-11240-s001.xlsx]

## Sheet: clinical backgrounds
patient ID	birth weight, rounded	gestational age at birth, rounded	female sex	1-minute Apgar score	5-minute Apgar score	z-score of birth weight, rounded	z-score of body height, rounded	z-score of head circumference, rounded	caesarean delivery	Cord blood pH
1	1380	32.4	0	1	8	-1.83	-0.05	-0.4	0	7.289
2	2790	40.1	1	8	9	-0.68	-0.82	-0.32	1	7.297
3	2790	37.6	0	8	9	-0.16	0.26	1.58	1	7.338
4	3000	37.9	1	8	9	0.62	0.77	-0.72	0	7.359
5	2590	33.1	1	8	9	2.37	3.68	2.16	1	7.298
6	2680	38.7	0	8	9	-1.03	0.21	0.64	0	7.444
7	3150	39.3	1	7	8	0.72	1.71	0.42	0	7.179
8	2340	36.3	0	7	9	-0.75	-0.24	-0.18	1	7.374
9	2660	36.9	0	9	9	-0.16	0.41	0.44	0	7.276
10	2980	39.7	1	8	9	0.05	-0.14	0.36	0	7.354
11	1620	35.9	0	0	1	-2.57	-0.48	-1.5	1	6.773
12	2900	38.4	0	9	10	0.09	0.87	-1.54	0	7.318
13	2950	37	1	8	9	1.27	0.51	0.12	1	7.319
14	1170	27.9	1	8	9	0.66	1.03	0.79	0	7.386
15	2050	37.3	1	8	9	-1.97	-1.16	-0.19	1	7.333
16	2270	37.3	1	8	9	-0.99	-1.07	0.17	1	7.327
17	1860	34	1	8	9	-0.71	-1.26	-0.81	0	7.36
18	2030	34.1	1	8	9	-0.17	1.56	0.72	1	7.339
19	1610	35	1	8	8	-2.18	-2.16	-2.07	1	7.339
20	1870	35.3	0	8	9	-1.52	-0.62	-0.42	1	7.361
21	1050	27.3	1	7	10	0.52	0.69	0.9	1	7.384
22	3320	39.3	1	8	9	0.9	0	-0.19	0	7.296
23	2560	36.7	1	8	8	-0.04	-0.65	0.51	1	7.252
24	2950	40.6	1	8	9	-0.37	-0.14	-1.58	0	7.268
25	1560	33.4	1	8	8	-1.48	-0.69	-1.04	1	7.283
26	2620	36.9	0	8	9	0.02	-0.07	0.87	1	7.256
27	2240	41.1	1	8	9	-2.88	-1.92	-0.54	1	7.29
28	2140	36.7	1	8	9	-1.34	-1.28	-1.15	0	7.296
29	1800	36.7	1	8	8	-2.18	-2.03	-0.33	1	7.294
30	2490	38.9	1	8	9	-1.12	-0.23	-0.59	0	7.426
31	1640	36.3	0	3	4	-2.68	-2.18		1	7.351
32	1570	36.3	0	8	9	-3.11	-1.84	-0.85	1	7.293
33	2410	36.3	1	7	9	-0.26	-0.59	0.51	1	7.318
34	2180	36.3	1	9	8	-0.99	-0.84	0.51	1	7.3
35	1460	33.6	0	2	7	-2.15	-0.18	-1.13	1	7.404
36	2900	34.6	0	6	7	2.57	2.6	2.54	0	7.287
37	1070	29.6	1	5	8	-1.26	-0.32	-0.55	1	7.333
38	1710	35.4	0	7	8	-2.21	-1.44	-1.69	1	7.313
39	2220	37.1	0	8	9	-1.58	-1.06	-0.13	1	7.247
40	3370	40	0	9	9	0.4	0.32	0.47	0	7.318
41	1060	34.1	1	6	7	-3.92	-2.37	-1.96	1	7.331
42	1510	33.1	0	8	9	-1.7	-0.89	-0.73	1	7.229
43	2220	39.7	0	8	9	-2.58	-1.88	-1.75	0	7.195
44	3620	41.3	0	9	9	0.64	1.24	1.48	0	7.352
45	3320	38.3	0	8	9	1	1.35	1.07	0	7.176
46	2640	37.9	0	9	9	0.07	0.61	0.8	0	7.304
47	2730	41.7	1	6	8	-1.84	-0.12	-1.49	0	7.282
48	2970	38	0	8	8	0.14	-0.05	2.28	1	7.269
49	2640	39.4	0	8	8	-1.14	-1.31	0.56	0	7.234
50	2140	36.6	1	5	7	-1.29	-0.07	-0.29	0	7.337
51	2320	35.7	1	9	9	-0.18	0.8	-0.59	0	7.337
52	1770	36.9	0	8	9	-2.83	-1.57	-1.36	1	7.254
53	2020	37	0	9	9	-1.9	-1.01	-1.54	0	7.359
54	2920	39.7	0	8	9	-0.41	-0.08	0.67	0	7.342
55	3270	40.4	0	9	9	0.38	0.43	-0.15	0	7.352
56	2870	39.1	1	8	9	-0.02	-0.47	-0.32	0	7.218
57	2540	39.3	0	1	2	-1.74	1.01	0.95	1	6.894
58	2050	38.3	1	8	9	-2.22	-1.15	-0.8	0	7.288
59	1750	30.4	1	8	9	1.56	0.1	-0.4	0	7.387
60	1990	34.9	0	7	9	-1.04	0.44	0.39	0	7.314
61	3030	40.4	0	8	9	-0.73	-0.36	0.39	0	7.359
62	2190	38.1	0	9	9	-2.22	-1.97	-0.54	0	7.321
63	1900	36.6	0	2	8	-2.28	-0.82	-0.97	1	7.175
64	2960	37	0	7	8	0.67	0.46	0.55	1	7.229
65	2640	37.9	0	8	9	-0.66	-0.66	0.8	1	7.124
66	2960	38.9	0	7	9	-0.32	0.69	0.62	0	7.304
67	1630	32.1	0	8	9	-0.55	-0.86	0.44	1	7.249
68	1730	34.1	0	8	9	-1.37	0.15	-0.51	0	7.449
69	2300	37.7	1	7	8	-1.36	0.27	-0.67	1	7.192
70	2670	38	1	8	8	-0.38	-1.92	0.74	1	7.215
71	2020	37.3	0	8	9	-2.04	-1.37	-0.05	0	7.337
72	3060	38.6	0	8	9	0.12	0.91	1.19	0	7.382
73	1960	38.9	0	8	9	-3.4	-2.98	-1.33	1	7.345
74	2060	35.4	0	8	9	-0.97	-0.75	0.51	1	7.33
75	2020	38.1	0	8	9	-2.43	-0.97	-0.4	0	7.087
76	1760	36.9	1	8	9	-2.73	-2.03	-1.9	1	7.302
77	3130	41.3	1	8	9	-0.44	-0.03	0.36	0	7.43
78	3060	39.9	1	8	9	-0.09	-0.31	0.02	0	7.377
79	2730	35.4	0	8	9	1.02	2.31	2.1	1	7.328
80	3080	40.6	1	8	9	0.04	-0.69	0.35	1	7.325
81	2690	39.7	1	9	9	-0.83	-1.73	-0.71	0	7.306
82	3960	41	0	8	9	2.1	0.33	1.87	0	7.289
83	2530	37.1	0	8	9	-0.38	0.57	2.85	0	7.325
84	1960	33.7	0	7	9	-0.41	0.57	-0.21	0	7.345
85	2750	37.7	1	9	9	0.29	-0.71	0.43	1	7.292
86	3050	38.1	0	8	9	0.34	0.97	3.45	0	7.329
87	2460	35.3	1	7	8	0.5	0.02	0.75	0	7.313
88	3160	37.7	0	8	9	1.27	-0.52	3.11	1	7.312
89	1920	39.1	0	8	9	-3.26	-1.88	-1.36	0	7.38
90	3470	37.9	0	5	8	1.61	1.61	1.9	1	7.076
91	2190	38	0	8	9	-1.86	-0.79	-1.1	0	7.34
92	2020	34.1	1	8	9	-0.22	-0.71	-0.39	1	7.315
93	2870	38.7	0	8	9	-0.49	-0.05	1.41	0	7.287
94	3270	38	1	1	2	1.68	1.57	1.35	1	7.214
95	400	26.1	0	5	8	-3.76	-2.9	-1.87	1	7.404
96	2220	34.7	0	8	9	-0.17	-0.56	0.15	1	7.374
97	4330	41.1	1	8	8	3.42	1.17	1.04	0	7.146
98	710	29.7	1	8	9	-3.41	-2.2	-1.84	1	7.286
99	3090	39.7	1	8	9	0.06	-0.03	0.13	0	7.327
100	1960	37.9	1	8	9	-2.33	-2.28	-1.57	1	7.31
101	1030	27.1	0	7	9	0.04	1.16	-0.47	0	7.407
102	3140	40	0	9	9	0.14	0.04	0.47	0	7.273
103	1800	37.9	1	8	9	-2.84	-2.12	-1.15	0	7.187
104	1760	34.3	1	7	9		-0.99	0.63	1	7.291
105	2270	37	1	6	7	-0.85	-0.58	-0.09	1	7.132
106	2070	38.4	1	9	9	-2.5	-2.75	-0.82	0	7.307
107	3060	38	1	8	8	0.74	0.21	2.28	1	7.277
108	1880	38.1	1	8	9	-2.7	-2.78	-2.19	0	7.264
109	2870	39.3	0	8	9	-0.38	-0.54	-0.27	0	7.232
110	2930	38.4	1	8	8	0.48	-1.43	0.68	1	7.314
111	4150	40.4	1	7	8	2.67	0.32	2.38	0	7.287
112	2030	35.1	1	8	9	-0.57	-0.45	-0.33	1	7.312
113	1490	35.1	1	8	8	-2.69	-1.75	-1.07	1	7.329
114	3260	41.4	0	9	9	-0.4	-0.89	0.82	0	7.232
115	2680	38.3	1	4	6	-0.52	-0.57	0.16	1	7.224
116	3660	39.3	1	8	10	2.21	1.71	0.57	0	7.299
117	1190	27.6	0	6	5	0.64	1	0.03	1	7.298
118	1040	27.6	0	4	5	-0.29	0.17	0.68	1	7.314
119	1860	35.7	1	9	9	-1.47	-1.31	0.06	0	7.377
120	2730	38.4	1	8	8	-0.39	-0.71	-0.08	1	7.277
121	1660	32.1	0	4	5	-0.43	1.82	1.18	1	7.37
122	610	26.6	1	2	6	-2.33	-1.49	-0.93	1	7.283
123	2230	39.4	0	8	9	-2.42	-2.01	-3.49	0	7.27
124	870	25.7	0	2	6	0.2	2.06	-0.02	0	7.373
125	3060	38.3	0	8	8	0.25	0.09	1.45	1	7.344
126	3780	40.6	0	3	7	1.75	0.72	2.35	0	7.041
127	2740	38	0	8	9	-0.53	-1.26	0.74	0	7.361
128	2930	38.4	1	2	2	0.18	-0.2	0.68	1	7.281
129	2360	37.3	1	8	9	-0.71	-0.25	-0.55	1	7.33
130	2950	40.7	1	8	9	-0.4	0.23	0.73	0	7.228
131	3010	40.1	0	8	9	-0.29	0.86	0.06	1	7.294
132	2470	37.1	1	8	9	-0.52	-0.53	0.09	1	7.337
133	2540	38.7	0	8	9	-1.14	-0.05	1.02	0	7.177
134	2140	39.7	0	8	9	-2.83	-0.9	-1.01	1	7.235
135	3450	39.7	1	8	9	1.46	1.58	1.61	0	7.284
136	1640	31.4	0	8	9	-0.01	0.65	-0.46	0	7.347
137	3240	39.9	1	8	9	0.76	1.28	1.26	0	7.312
138	2490	38.1	0	8	9	-1.31	-1.39	-0.03	0	7.376
139	1410	33.1	0	2	5	-2.02	-0.68	-0.73	1	7.281
140	2910	38.7	0	8	9	0	-0.58	0.64	0	7.39
141	3240	39.7	0	9	9	0.17	-0.68	0.51	0	7.39
142	1780	38.4	1	8	9	-3.52	-3.03	-1.68	0	7.299
143	3520	38.4	0	8	9	1.97	0.32	1.83	0	7.311
144	2220	35.9	0	8	9	-0.89	-0.27	0.66	0	7.387
145	2260	35.9	0	8	9	-0.76	0.9	-0.22	0	7.348
146	3660	41.9	0	8	8	0.99	2.03	2.1	1	7.286
147	2500	40	0	8	9	-1.81	0.44	-1.06	0	7.325
148	1160	34	0	9	9	-3.22	-1.82	-1.91	1	7.246
149	2640	37.6	1	1	8	-0.01	1.27	1.58	0	7.245
150	2190	34.4	0	8	9	-0.08	0	0.72	0	7.317
151	1520	35.3	0	7	9	-2.77	-1.76	-1.04	0	7.121
152	3470	39.4	0	8	9	0.91	0.64	1.72	0	7.33
153	2440	37.9	1	8	8	-1.03	-0.61	0.61	1	7.313
154	3050	41.4	0	1	3	-0.62	-0.05	1.79	0	6.913
155	3240	39.6	0	8	9	0.2	-0.65	1.31	0	7.19
156	4100	39.7	0	7	9	2.49	2.18	-0.25	0	7.322
157	3430	38.4	0	8	9	1.59	1.66	0.2	0	7.294
158	3020	39	1	8	9	0.47	0.88	0.6	0	7.275
159	3200	38.9	1	3	8	1.06	0.14	0.23	0	7.136
160	2440	37.1	1	8	9	-0.36	-1.15	0.38	1	7.277
161	2890	38	0	8	9	-0.08	-0.35	0.89	1	7.348
162	2290	35.9	1	8	9	-0.16	-0.57	0.12	1	7.33
163	2260	35.9	0	8	9	-0.76	-0.27	0.32	1	7.341
164	2150	33.4	1	8	8	0.67	0.17	1.03	1	7.28
165	3220	39.1	0	7	8	0.74	1.19	2.15	0	7.2
166	1750	32.4	0	8	9	-0.36	-0.13	-0.29	0	7.349
167	1930	31.3	0	6	7	1.15	1.61	0.74	1	7.302
168	1630	31.7	0	8	8	-0.39	0.38	0.29	1	7.353
169	1600	29.9	0	4	7	1.15	0.47	0.87	1	7.325
170	2480	41.7	0	4	6	-2.55	-0.12	0.11	0	7.189
171	1480	32.7	1	8	9	-1.38	-0.5	-0.65	1	7.353
172	1590	32.7	1	8	9	-0.92	-1.13	-0.43	1	7.357
173	3280	40	1	8	9	0.49	0.32	2.04	0	7.281
174	3630	38.4	0	6	5	1.81	1.44	0.52	0	7.396
175	3260	40	0	8	9	0.1	0.32	0.47	0	7.344
176	2180	37	0	8	9	-1.4	-0.58	-1.54	1	7.338
177	1520	37	0	8	9	-3.66	-2.08	-1.67	1	7.301
178	1520	37	0	8	9	-3.66	-2.08	-1.67	1	7.306
179	2490	35.3	0	8	8	0.32	0.57	1.44	1	7.354
180	3100	38	0	8	8	0.89	0.47	3.55	1	7.295
181	3340	40.1	1	8	9	0.62	0.86	1.23	0	7.366
182	2870	40.3	0	8	9	-0.8	-0.61	0.8	0	7.327
183	2910	37.6	1	8	9	0.52	-0.14	0.82	1	7.227
184	3040	40.6	1	4	9	-0.09	0.15	0.12	1	7.196
185	2080	35.3	1	2	5	-0.5	-0.2	-0.1	1	6.859
186	2930	38.7	1	8	9	0.04	0.76	0.26	0	7.351
187	3040	41.6	0	8	10	-0.72	0.48	-0.51	0	7.34
188	2090	38.7	1	8	9	-2.32	-1.57	-1.95	0	7.345
189	2970	39.3	0	9	9	-0.46	0.22	-0.19	0	7.317
190	1430	27.7	0	7	8	2.65	2.44	2.74	1	7.304
191	2670	38.7	0	9	9	-1.08	-0.32	-0.57	0	7.265
192	2470	35.3	1	8	8	0.76	-0.11	0.89	1	7.331
193	2950	38.7	0	6	8	0.12	-0.32	2.19	1	7.357
194	3250	38	0	2	5	0.94	-0.55	0.74	0	7.173
195	3090	37.7	0	6	8	1.05	1.12	0.8	0	7.318
196	2030	39.3	0	8	9	-3.01	-2.21	-0.57	1	7.301
197	2280	38.1	1	8	8	-1.38	-0.59	-0.76	1	7.275
198	1320	31.3	1	7	9	-1.07	0.24	-0.63	1	7.319
199	3930	38.6	0	8	8	3.08	1.37	1.42	1	7.291
200	2840	35.9	1	7	8	1.57	0.9	-0.02	0	7.278

## Sheet: blood gas data
patient ID	time of blood sampling after birth, in days	calcium level (ionised), rounded	chloride level, rounded	carboxyl haemoglobin level, rounded	foetal haemoglobin level, rounded and shown in %	HCO3- level, rounded	potassium level, rounded	lactate level, rounded (mmol/L)	methaemoglobin, rounded	sodium level, rounded	oxygenated haemoglobin, rounded and shown in %	pCO2 tension, rounded	pH, rounded	total bilirubin level, rounded	total haemoglobin level, rounded	glucose level, rounded
1	0.31	1.1	107			23	5.7	0.3		132		32.7	7.46	5.7
1	0.47	1	101			22.8	4.5	0.3		132		34.9	7.43	6.9
1	5	1	105	1.3	89.8	20.4	3	0.2	1.3	138	96.3	29.7	7.45	8.1	16.8	77
1	7	1.1	109	1.5	87	19.2	4.2	0.3	1.4	136	95.2	36	7.35	6.1	17.3	87
2	0.06	1.3	107	1.4	80	21.4	5.2	0.5	1.2	136	84	42.6	7.32	3.6	17.9	92
2	0.15	1.1	113	1.7		18.7	6	0.4		134		30.8	7.4		20.4	114
2	5	1.3	109	1.3	71	19.9	4.8	0.4	1.4	138	73.7	34.3	7.38	9.8	15.2	83
3	0.26	1.2	108	1.1	72	21.8	6	0.5	1.5	136	74.4	46.4	7.29	3.9	20.3	101
3	0.37	1.1	109	1.6	72	19.5	6.8	0.5	1.4	132	90.5	29.8	7.43	4.7	21.2	128
3	5	1.3	112	1.1	72	23.1	4.3	0.1	1.2	140	83	41.6	7.36	12.1	17.2	62
4	0.03	1.4	109	1.2	77	22.5	4.3	0.7	1.5	139	70.6	53.1	7.25	2.3	15.6	83
4	0.21	1.2	109	1.3	81	22.3	4.7	0.5	1.5	139	80	42.9	7.34	4.1	17.5	47
4	0.43	1.2	109	1	89	25.3	4.4	0.2	1.3	140	75.9	49.5	7.33	4.8	16.8	61
4	5	1.4	109	1.1	73	26.5	4.9	0.2	1.5	141	68.3	53	7.32	9.3	14.8	80
5	0.21	1.1	105	1.4	92	25.8	5.6	0.2	1.4	134	85.8	57.2	7.28	4.2	18.1	97
5	5	1.3	108	1.8	79	20.9	5	0.4	1.1	137	90.8	41.8	7.32	9.9	18.6	84
6	0.02	1.4	105	0.5		24.3	5.3	0.6	1.6	136	46.1	56.3	7.26	2.4	16.6	47
6	0.14	1.3	105	1.2	80	27.2	5.6	0.2	1.4	135	74.3	50.5	7.35	2.7	20.6	85
6	7	1.3	108	0.9	79	23.6	5.3	0.2	1.4	139	70.2	47.4	7.32	13.2	15.1	73
7	0.02	1.4	103	0.5		20.8	4.5	1.3	1.7	137	47	74.7	7.07	1.8	20.3	82
7	0.09	1.4	104	1.6	74	26.8	5.4	0.5	1.2	136	85.2	54.2	7.32	3.2	23.7	64
7	0.42	1.1	109	1.5	75	24	6.8	0.4	1.3	129	73.6	40	7.4	5.8	22	77
7	5	1.3	101	1.3	69	26.1	5.1	0.2	1.4	130	56.5	51.3	7.33	18.5	19.7	87
7	7	1.4	102	1.5	73	20.3	5	0.1	1	132	90.1	37.9	7.35	12.9	18.3	103
8	0.02	1.2	107	1.7	75	23.4	4.5	0.2	1.2	138	92.4	50.9	7.28	1.8	12.8	67
8	5	1.1	113	1.7	55	23.9	3.7	0.2	1.1	143	95.8	45.5	7.34	13.7	16.7	68
9	0.02	1.4	103	1.2	82	24.1	5.6	0.4	1.4	134	85.6	65	7.19	3.4	21.5	112
9	5	1.3	107	0.9	90	22	4.8	0.2	1.2	137	77.1	38	7.38	16	19	86
10	0.03	1.5	106	2.1	57	20.5	4.4	0.3	1.3	139	82.6	44.7	7.28	1.9	17.6	116
10	5	1.2	114	1.6	74	22.1	6.1	0.2	1.3	142	85.9	36.2	7.4	13.6	16.9	71
11	0.06	1.5	101	1.7	53	10.1	3.5	2.6	2.1	138	66.9	60	6.86	1.1	13	13
11	0.13	1.3	99	1.8	83	12.4	3.1	2.4	1.8	138	95.3	38.1	7.14	2.4	12.5	20
11	0.15	1.2	102	1.6	87	12.3	3.1	2.3	1.5	135	95	38.3	7.13	2.1	12.7	34
11	0.2	1.2	100	1.7	80	13.3	3	2.2	1.8	135	94.7	46	7.09	2.3	12.6	78
11	0.32	1.2	101	1.3	71	15.6	3.5	1.7	1.8	133	93.9	50.7	7.09	4	16.6	125
11	0.39	1.2	100	1.2	69	17.8	3.5	1.4	1.8	131	89	91.6	6.92	3.7	16.5	169
11	0.42	1.1	102	1.5	70	16.1	3.6	1.3	1.7	131	94.6	46.3	7.14	4	16.4	186
11	5	0.8	100	1.9	42.3	26.4	3.7	0.7	1.4	140	94.2	45.2	7.38	9.5	16.6	148
11	7	0.8	105	2.3	50	37.7	3	0.2	1.3	153	89.2	48.5	7.5	8.7	13.8	63
12	0.02	1.4	108	0.5		18.6	4.4	0.7	1.6	136	42.5	50.6	7.19	2.1	18.9	91
12	0.21	1.1	116	1.3	83	19.3	7.7	0.2	1.3	132	88.5	33.9	7.37	5.1	21.5	76
12	5	1.2	108	0.9	70	22.8	5.1	0.3	1.2	139	69.2	47.7	7.3	14.5	17.7	121
13	0.03	1.3	106	1.6	86	23.4	4.5	0.3	0.9	136	78.6	48.9	7.3	2.1	16.4	72
13	5	1.2	112	1.7	88	22.9	6.3	0.2	0.9	140	91.3	34.4	7.44	10.7	16.8	78
14	0.03	1.4	103	1.6	89	25.2	5	0.2	1.1	135	84.3	54.6	7.29	2.7	17.5	42
14	0.26	1.2	111	1.9	84	25.8	7.1	0.1	1.4	135	78.4	47.7	7.35	3.6	19.3	61
14	0.46	1.2	109	1.9	90	25	7.1	0.1	1.2	136	87.3	49.9	7.32	5.1	18.1	78
14	7	1.3	109	1.6	81	23.5	5.7	0.2	1.4	138	83.3	48.5	7.31	11.1	17.4	89
15	0.03	1.3	109	1.2	77	24.4	4.5	0.2	1.4	138	75.1	52.9	7.29	2.3	17.6	56
15	5	1.3	111	0.9	79	22.3	5.4	0.3	1.5	142	69.2	41.3	7.35	8.9	19.6	88
15	7	1.4	110	1.2	76	23.8	4.6	0.2	1.3	139	86.8	42.1	7.37	9	17.2	84
16	0.04	1.3	108	1	75	23.3	4.6	0.3	1.4	138	66	51.2	7.28	1.9	15.1	64
16	7	1.4	110	1.3	72	22	4.8	0.2	1.4	140	84.9	43.5	7.32	6.2	14.2	102
17	0.02	1.3	103	1	93	25.9	5.6	0.3	1.3	132	74	55.3	7.29	2.2	15.7	50
17	7	1.2	117	1.5	84	21.5	5.5	0.2	1.9	142	90.9	40.7	7.35	8.7	15.7	84
18	0.03	1.3	102	1.6	81	25	4.5	0.2	2	136	67.7	67.7	7.19	5	19.5	49
18	0.17	1.2	106	1.8	90	25.2	6.3	0.2	1.7	133	74.4	45.8	7.36	5.7	18.5	90
18	0.37	1	149	2.9	57		6	0.2		129	86.2		7.4	0.6	13.6	87
18	0.38	1.1	108	2.4	82	21.6	5	0.2	1.6	133	85.3	37.9	7.37	6.9	18	89
18	7	1.3	108	1.4	71	23.4	5.2	0.2	3.1	140	69.6	46.6	7.32	2	17.9	76
19	0.03	1.4	105	0.7	78	20.3	5.1	0.8	1.5	136	58.6	72.9	7.07	1.7	18.6	98
19	0.05	1.3	107	1.6	79	15.5	4.2	0.7	1.1	134	96.3	33.4	7.29	2.3	16.6	126
19	0.08	1.2	106	1.4	88	18	3.7	0.7	0.9	135	97.1	27.8	7.43	2.7	16.2	152
19	0.2	1.1	103	1.5	83	22.5	3	0.3	1.3	139	94.2	51.9	7.26	3.1	13.6	180
19	0.3	1	105	1.5	86	24.6	3.8	0.3	1.2	137	95.2	44.1	7.37	3.9	14.5	95
19	5	0.8		1.5	61	23.8	2.5	0.1	1.1		86.5	21.9	7.44	5.8	11.6	59
20	0.02	1.4	110	0.6	76	22.2	4.2	0.6	1.5	138	64.1	67.6	7.14	1.7	18.4	90
20	0.06	1.3	111	1.1	81	21.5	4.1	0.4	1.1	137	89.4	51.6	7.24	2	15.8	108
20	0.22	1.1	105	1.2	81	23.1	3.3	0.2	1.2	138	96	43.2	7.35	2.8	11	142
20	5	1.2	111	1.8	58	20.8	3.4	0.1	1.3	142	96.2	37.2	7.37	7.7	14.1	117
20	7	1.2	113	1.6	54	26	3.4	0.2	1.1	145	83.4	43.9	7.39	9.8	14.9	87
21	0.06	1.3	106	1.6	86	23.4	4.7	0.2	0.9	134	97.6	34	7.45	2.2	13.9	27
21	0.08	1.2	107	1.6	89	24.7	6.1	0.2	0.9	132	85.6	32.3	7.5	2	15.7	30
21	0.1	1.2	108	1.4	91	22.7	4.8	0.2	1	133	97.3	30.9	7.48	2.8	14.2	50
21	0.28	1.1	109	1.8	90	19.8	6	0.3	1.1	133	96.8	25.6	7.5	3.9	15.3	103
21	0.38	1.1	109	1.6	97	19.2	6.7	0.3	0.8	131	96.8	26.8	7.47	4.4	15.1	94
21	5	1.2	121	1.7	62	19.2	3.3	0.1	1.6	144	96.3	34.3	7.37	5	15.2	91
21	7	1.4	119	1.6	57	18.7	4.2	0.3	1.4	142	92.5	33.5	7.37	7.8	14.3	116
22	0.04	1.3	109	1.5	77	26.6	5	0.2	1.4	135	76	52	7.33	2.2	21.9	56
22	5	1.3	112	1.6	80	24.8	4.4	0.1	1.3	139	89.5	41.3	7.4	11.4	18.6	86
23	0.14	1.3	105	1.3	89	24.8	4.9	0.2	1.7	135	80.5	59.7	7.24	3.7	13.7	78
23	0.2	1.2	104	1.4	88	24.5	5.6	0.2	1.5	134	82.9	52.5	7.29	4.3	17	126
23	5	0.9	108	1.4	76	22.3	4.9	0.2	1.5	141	71.1	40.6	7.36	12.6	15.8	90
24	0.02	1.3	105	0.9	77	22.8	4.3	0.6	1.7	136	58.2	68.9	7.15	5.2	19.4	187
24	0.19	1.2	113	1.8	69	24.3	7.1	0.3	1.3	133	81.8	49.4	7.31	6.7	24.7	67
24	5	1.1	102	1.4	71.8	25.5	5.6	0.2	1.4	130	72.1	41.4	7.41	11.1	19.4	74
25	0.03	1.3	108	1.3	85	25.8	5.1	0.3	1.6	137	78.1	62.4	7.24	3.6	18.8	53
25	0.17	1.2	114	1.9	56	21.8	5.5	0.2	0	136	90.4	48	7.28		19.9	109
25	7	1.3	107	1.3	91	22.8	6.2	0.2	1.6	135	88.3	43.8	7.34	10.8	19.1	107
26	5	1.3	114	1.6	88	20.9	6.6	0.2	1.4	140	90.2	32.1	7.43	13.5	19.7	77
27	0.03	1.4	105	1.1	79	24.3	4.4	0.5	1.5	137	78.7	66.1	7.19	3.1	18.4	81
27	0.34	1.2	107	1.3	87	25.5	5.1	0.3	1.6	133	84.2	41.2	7.41	5.1	21.2	109
27	5	1.3	109	1.6	72	20.8	5.7	0.5	1.6	140	84.3	31.9	7.43	8.1	17.5	103
28	0.03	1.4	107	1.1	68	26	6.1	0.6	1.6	134	67.4	68.3	7.21	4.6	25	21
28	0.14	1.2	107	1.5	63	28.5	5.6	0.2	1.3	129	78.3	55.1	7.33			90
28	5	1.1	99	1.7	62	28.2	5.3	0.3	1.3	133	82.2	43.7	7.43	10.6	22.1	70
28	7	1.2	100	1.4	66	29.6	4.2	0.3	1.5	136	63.9	49.8	7.39	15.3	21	80
29	0.03	1.4	105	1.2	87	21.2	5	0.5	1.4	138	77.5	48.7	7.26	1.9	13.3	52
29	0.08	1.3	105	1	86	21.7	5.4	0.4	1.6	137	61.5	44.5	7.31	1.8	13.1	78
29	0.16	1.2	110	1.6	84	16.5	4.6	0.3	1.3	138	96.5	31.4	7.34	2.2	10.7	140
29	0.32	1.1	103	1.4	57	18	5.6	0.3	1.4	134	96.1	34.8	7.34	3.4	15	160
29	0.5	1	108	1.4	63	16.3	4.8	0.2	1.3	133	96	25.5	7.42	4.9	16.4	90
29	5	1.2	109	2	46.5	24	3.6	0.2	1.2	139	93.7	37.5	7.43	6.9	13.7	91
29	7	1.3	110	1.6	50	23.9	3.8	0.2	1.3	142	95.4	42.7	7.37	6.9	13.1	103
30	0.02	1.4	104	1.1	90	22	4.1	0.4	1.4	133	85.7	49.7	7.27	5.7	20.7	108
30	0.16	1.3	107	1.4	87	22.8	4.9	0.2	1.3	131	87.9	37.1	7.41	6.3	24.2	89
30	5	1.3	110	1.3	82	24.4	4.3	0.1	1.3	140	84.9	39.7	7.41	9.4	14.5	87
31	0.12	1.2	104			22.9	3.5	0.6		133		23	7.6	2.7	12	28
31	0.15	1.3	102	2	90	24.1	3.2	0.5	2	134	90	40.6	7.39	4.1	11.4	46
31	0.19	1.2	106	1.6	94	24.1	2.7	0.4	2.3	136	83.9	60.9	7.22	4	11.3	25
31	0.23	1.3	104	1.7	91	27.1	3.4	0.2	2.4	134	84.4	90.5	7.1	4.3	11.9	43
31	0.27	1.2	108	1.9	84	23.1	3.2	0.3	2.6	134	90.7	38.4	7.4	4.6	12.4	47
31	0.32	1	106	5.7		15.9	3.8	0.6	3.3	131	88.3	22.8	7.46	1.5	15.9	107
31	0.41	1.1	106	2.9	25	11.8	4.2	1	4.4	128	84.4	27.7	7.25	4.3	17.2	150
31	5	1	104	1.8	48.1	23.5	4.7	0.3	1.6	131	86.9	42.2	7.37	8.8	17.3	89
31	7	1	101	1.8	49.2	23.2	3.9	0.3	1.6	132	85.8	53.9	7.26	9.5	14.8	83
32	0.04	1.3	107	1.4	81	23.1	3.8	0.5	1.5	138	77.4	49.6	7.29	3.7	19.6	47
32	0.21	1.2	108	1.9	82	22	4.3	0.3	1.4	134	95.1	35.4	7.41	5.1	22.5	87
32	7	1.3	112	0.8	93	20.3	3.4	0.2	1.5	140	85.5	39.1	7.34	8.7	17.1	110
33	0.03	1.3	107	0.2		22.3	5.5	0.4	1.8	135	40.2	59.8	7.2	2.9	14.1	62
33	0.22	1.3	105	1.7	83	23.1	5.9	0.2	1.5	134	78.4	48.8	7.3	3.7	19.9	126
33	7	1.3	102	0.9	89	22	5.4	0.3	1.6	133	62.7	38.5	7.38	9.9	12.6	85
34	0.03	1.3	108	1.2	93	23.4	4.6	0.3	1.5	136	76.6	55.8	7.25	3.2	15.6	62
34	7	1.3	102	0.9	88	22.7	5.2	0.3	1.5	133	68	43	7.34	10.3	14.8	66
35	0.05	1.3	100	0.7	96	21	4.2	0.8	1.7	134	61.8	49.5	7.25	3.6	19.3	32
35	0.25	1.2	101	1.8	94	21.9	4.3	0.3	1.2	129	95.1	32.9	7.44	5.8	21.3	92
35	5	1.3	105	1	90	21.4	4.3	0.2	1.5	134	82.1	47.6	7.28	9	18.1	103
35	7	1.4	109	1.3	89	17.4	5.3	0.2	1.4	135	94.4	32.8	7.34	7.2	17	128
36	0.03	1.3	106	1.7	81	20.9	4.7	0.5	1.5	134	79.4	73.9	7.08	3.3	17.4	93
36	0.13	1.2	104	1.1	87	24.8	5.7	0.2	1.6	132	51.7	62.6	7.22	3.5	18	114
36	0.29	1.1	105	1.9	87	22	6.5	0.2	1.2	131	92.5	41.7	7.34	5.9	19.5	102
36	5	1.2	113	1.6	87	17.6	5.7	0.3	1.6	137	81.1	34.5	7.33	13.9	18.5	82
37	0.03	1.3	105	1.3	87	25.6	4.1	0.2	1.7	137	76	73.7	7.17	2.8	14.7	55
37	0.08	1.3	106	1.4	86	25.2	5.5	0.1	1.5	134	85.5	67.9	7.19	3.2	18.1	94
37	0.16	1.3	103	1.6	89	26.6	5.3	0.1	1.7	136	79	71.9	7.19	3.7	17.8	102
37	0.32	1.1	105	2	93	25.6	6.1	0.1	1.6	135	85.6	57.9	7.27	5.1	18	89
37	0.41	1.1	105	1.9	91	24.6	6.2	0.2	1.7	133	86.8	52.5	7.29	5.3	17.8	90
37	5	1.3	109	1.4	92	24	5.4	0.2	1.5	138	75	48.4	7.32	4.4	12.9	64
37	7	1.4	112	1.3	93	24.2	4.8	0.2	1.3	142	87.2	50.8	7.3	3.9	10.6	103
38	0.03	1.3	107	3.2	91	20.7	5.4	0.7	1.7	134	65.2	46.1	7.28	3.2	19.3	72
38	0.11	1.1	106	6.8		14.3	4.2	0.8	0.9	132	94.7	19.9	7.47		17	168
38	0.18	1	106	3.5	60	15.2	8.7	0.6	1.6	132	94.7	27.9	7.35	3	14	121
38	0.25	1.1	106	2.4	81	19.8	3.5	0.4	1.5	138	95.6	34.3	7.38	4.8	15.4	94
38	0.44	1.1	104	1.6	98	19.9	3.7	0.2	1	135	96.5	25.6	7.5	6.3	17	62
38	5	1.3	112	1.5	73.5	21	3.2	0.1	1.1	140	96.2	38.3	7.36	11	18.1	79
38	7	1.2	113	1.9	68.3	18.9	5.5	0.1	1.4	137	93.8	38.2	7.32	11.7	19	122
39	0.03	1.4	106	1.3	85	22.2	3.9	0.5	1.4	140	65.5	50.9	7.26	3.1	16.5	44
39	5	1.3	108	5.6		21.9	4.8	0.3	0.9	138	80.1	33.6	7.43	8	15.1	85
40	0.02	1.3	104	1.1	69	22.4	4.3	0.5	1.5	136	65	53.4	7.25	2.9	16.1	82
40	0.12	1.2	104	1.5	65	24.2	4.2	0.2	1.5	135	78.7	48	7.32	3.2	18.2	88
40	5	1.3	107	1.5	66	20.4	4.5	0.4	1.3	139	90.9	30.7	7.44	9.1	18.5	90
41	0.03	1.4	106	1.6	85	23.9	4.6	0.3	1.5	136	90.1	57.2	7.25	3.7	19.6	44
41	7	1.4	102	1.3	84	23.8	4.8	0.2	1.6	134	76.2	45.6	7.34	11	17.1	69
42	0.03	1.3	108	1.6	77	21.9	4.1	0.5	1.7	138	78.4	64.5	7.16	2.8	17.6	48
42	0.15	1.2	108	2	81	23.1	6.5	0.2	1.4	135	90.7	52.7	7.27	4.4	24.5	100
42	5	1.1	99	1.8	91.3	26.8	4.3	0.3	1.2	132	86.9	45.9	7.38	7.8	18.3	83
42	7	1.3	109	1.6	77	21.4	5.9	0.5	1.1	138	92.3	33.3	7.43	10.1	17.8	81
43	0.04	1.3	97	0.8	90	20.5	4.6	1	1.7	132	61	47.7	7.26	3.7	20.1	42
43	0.17	1.2	97	1.8	83	20.2	4.2	0.5	1.3	127	91.9	32.2	7.42	5.7	23.4	80
43	5	1.3	109	1.2	70	20.5	3.6	0.4	1.6	140	66.5	41.5	7.32	10.7	18.8	65
44	0.03	1.3	103	1.5	74	25.9	4.2	0.3	1.4	137	85.3	51.8	7.32	3.1	18.3	58
44	5	1.3	107	1.4	62	24.5	5.7	0.3	1.5	138	82	40.7	7.4	9.2	19.1	87
44	7	1.4	108	1.2	63	26.9	5.3	0.2	1.7	142	75.9	50.2	7.35	6.4	16.9	87
45	0.02	1.4	106	1.3	79	19.5	4.8	0.9	1.6	139	79.7	43.8	7.27	3.1	19.7	56
45	0.16	1.3	111	1.4	88	25.2	4.6	0.2	1.4	139	86.9	43.2	7.38	4.3	21.1	62
45	5	1.2	106	1.4	76	22.5	6.5	0.2	1.5	133	92.1	37.1	7.4	13.2	21.8	78
46	0.02	1.4	107	1.3	74	23.3	5.2	0.4	1.5	135	81.2	51.5	7.28	2.6	20.4	59
46	5	1.3	109	0.8	80	22.7	5.4	0.4	1.4	138	79.9	43.3	7.34	13.2	19.4	66
47	0.03	1.3	103	0.6	74	22.5	4.3	0.7	1.7	135	56.1	51.7	7.26	1.7	17.2	102
47	0.12	1.2	104	1.5	69	23.9	5	0.3	1.4	133	89.1	41	7.38	3.2	23.1	84
47	5	1.2	98	1.3	68	27.4	5.3	0.2	1.4	127	91.8	42	7.43	2.1	18.8	99
48	0.04	1.4	106	0.8	77	25.2	5.2	0.5	1.8	136	50.4	59.3	7.25	2.3	17.8	48
48	0.18	1.2	108	1.3	73	26.2	5.2	0.2	1.4	135	80.5	43.5	7.4	3.1	21	100
48	7	1.3	105	1.1	70	23	4.8	0.2	1.3	137	86.1	42	7.36	10.7	15	88
49	0.02	1.4	100	0.8		22.1	5	0.9	1.6	134	41.2	59.5	7.2	1.8	14.8	65
49	0.13	1.2	100	1.5	68	27.4	4.5	0.2	1.4	131	74.7	44.1	7.41	2.8	19.4	80
49	5	1.1	96	1.8	67	25.2	4.8	0.3	1	129	78.5	36.3	7.46	10.3	18.3	90
49	7	1.1	90	1.7	56	27.1	5.1	0.2	1.3	125	77.7	40.4	7.44	10.4	19.1	89
50	0.04	1.4	106	2.8	63	24.8	4	0.2	1	137	81.8	50.4	7.31	4.2	15.8	33
50	5	1	109	2.5	64	20.2	4.5	0.2	1.5	140	74.5	47.2	7.25	11.1	12	101
50	7	1.1	108	2.2	74	19.9	5.2	0.2	1.2	138	76.2	42.2	7.3	17.9	9.8	67
51	0.03	1.5	105	1.5	73	26.5	5.3	0.2	1.3	137	69.7	49	7.35	2	19.6	8
51	5	1.2	104	1	84	25.8	3	0.1	1.2	137	96.9	39	7.44	13	15.4	88
51	7	1.2	107	1.5	72.5	24.3	3.7	0.2	1.3	139	95.8	36.2	7.44	17.4	16	74
52	0.03	1.4	104	1	83	21.1	3.8	0.9	1.3	140	72.6	50	7.25	2.3	15.1	69
52	0.19	1.3	104	1.4	91	23.5	3.6	0.5	1.3	138	80	41	7.38	3.3	15.3	118
52	5	1.4	110	1.3	85	21.9	3.4	0.3	1.2	140	89.6	39.6	7.36	6.2	14.2	73
53	0.03	1.3	107	1.2	90	22.7	4.1	0.6	1.2	139	80.9	46.7	7.31	3.5	20.2	47
53	0.31	1.2	107			22	5.7	0.4		136		34.8	7.42		16.9	84
53	7	1.4	108	0.9	82	25.2	4.5	0.3	1.5	138	77.3	47.1	7.35	13.8	20.1	79
54	0.02	1.4	98	1.7	71	22.1	4.3	0.3	1.5	132	85.8	47.9	7.29	2.9	19	85
54	5	1.1	96	1.3	77	25.9	3.9	0.3	1.3	131	88.2	37.3	7.46	15	18.8	96
55	0.02	1.4	109	0.8	62	22.4	5.1	0.5	1.4	137	62.2	56.4	7.22	2.2	15.8	75
55	0.18	1.3	114	1.7	64	22.5	5.2	0.2	1.3	139	90.8	37	7.4	2.9	18.6	75
55	5	1.3	110	1.6	56	21.3	5.7	0.3	1.2	136	85.5	37.3	7.38	9.9	16.1	72
56	0.04	1.4	108	2.5	39	22.3	4.3	0.7	1.3	139	85.7	52.8	7.25	1.5	14.4	83
56	0.19	1.3	107	1.6	66	22.6	5.4	0.3	1	138	92	38.7	7.39	2.9	17	65
56	5	1.3	110	1	68	21.8	4.1	0.2	1.2	137	80.7	42.7	7.33	8.3	14.8	108
57	0.07	1.3	105	2	58	13	2.9	1.5	1.1	135	92.3	28.4	7.28	2	16.1	100
57	0.11	1.3	100	1.8	59	16.7	3.6	1.4	1.2	136	91.4	38.7	7.26	2.9	18.9	126
57	0.21	1.1	101	1.2	75	18.9	2.8	0.9	1	134	92.1	41.9	7.28	3.2	15.9	187
57	0.29	1.2	103	1.2	70	23.6	3.1	0.6	1	134	86.4	51.7	7.28	2.8	17.9	164
57	5	1.2	103	2	70	29.4	3.7	0.1	0.9	141	94.8	52.8	7.37	10.1	14.6	77
57	7	1.4	109	1.7	62.5	26.8	3.8	0.1	1	142	95.3	51.1	7.34	7.8	14.5	77
58	0.02	1.4	107	1.1	75	23.7	4.6	0.5	1.3	136	68.7	56.6	7.25	3.7	18.1	75
58	5	1.3	110	1.6	71	24.3	5.6	0.2	1.1	137	84.1	38.8	7.41	9.2	18.4	83
59	0.02	1.4	107	1.2	68	23.8	4.6	0.4	1.6	134	63.7	65.4	7.19	2.3	15.8	68
59	0.19	1.1	107	2	76	24.8	6.2	0.2	1.2	131	91.4	40	7.41	4	19.8	123
59	5	1.3	120	1.3	70	21	4.8	0.2	1.5	144	62.6	41.9	7.32	9.7	13.8	87
60	0.03	1.4	109	0.4		20.1	5.5	0.7	1.5	139	41.8	76.4	7.05	1.1	14.2	96
60	0.14	1.3	106	1.2	70	25.2	4.5	0.2	1.5	138	71	62	7.23	1.7	12.7	94
60	7	0.8	107	1.7	65	21.9	5.8	0.2	1.6	138	80.7	39.9	7.36	12.3	11.4	89
61	0.02	1.4	108			21.4	4.5	0.6		139		55.4	7.21			66
61	5	1.3	108	1.1	66	22.5	3.9	0.2	1	139	85.2	41	7.36	9.1	16.1	89
62	0.03	1.4	106	0.9	70	24.6	5.1	0.6	1.4	137	67.7	66.6	7.19	1.9	17.5	50
62	0.14	1.2	108	1.4	75	23.7	4.8	0.3	1.1	136	92.3	39.9	7.39	3	19.4	62
62	7	1.3	106	1.5	66	23.1	5.3	0.2	1.3	136	89.5	40	7.38	10	18.1	71
63	0.02	1.2	103	1.3	74	21.4	5.1	0.7	1.4	137	77.7	51.1	7.25	1.9	17.5	51
63	0.13	1.1	106	2	76	23.5	6.4	0.3	1.1	129	90.5	39.6	7.39	3	25	84
63	5	1.4	109	1.8	66	19.8	4.4	0.2	1.4	139	87.5	41.1	7.31	8.1	19.8	107
63	7	1.4	109	0.6	75	21.8	5	0.3	1.4	139	64.4	48.5	7.28	10	18.2	70
64	0.1	1.3	108	1.1	68	23.6	4.9	0.2	1.4	138	68.6	64.3	7.19	1.8	14.9	47
64	0.21	1.2	109	1.7	75	21.9	5.8	0.2	1.2	135	89.6	47.6	7.29	3.3	20	136
64	5	1.3	110	2.2	50	21.6	4.2	0.1	1.2	142	75	38.4	7.37	9.9	13.6	100
65	0.11	1.3	108	1.6	78	21.1	5.3	0.5	1.1	141	69.2	38.1	7.36	6	14.1	78
65	0.18	1.3	112	2.2	71	22.5	4.7	0.2	1.1	139	91.5	36.7	7.41	6.5	17.6	112
65	0.3	1.1	107	2.5	61	21.6	4.3	0.3	1.3	141	96	34.2	7.42	6.2	11.5	122
65	0.37	1.2	110	1.3	69	19.5	4.1	0.4	1	139	96.4	29	7.44	6.7	10.3	97
65	0.41	1	106	1.5	30	22.1	3.9	0.3	1.3	142	96.5	33.5	7.43	5.4	10.9	82
65	0.46	0.8	104	1.6	11	24	4.1	0.3	1.4	142	95.2	32.1	7.49	4.1	10.7	80
65	7	1.4	106	1.2	7	23.6	5	0.3	1.2	139	68.9	39.7	7.39	11.5	20	82
66	0.02	1.4	102	3.1	51	22.2	4	0.7	1.4	137	70.5	58.7	7.2	1.5	17.5	75
66	0.32	1.2	110	1.8	77	21.3	5.6	0.6	1.1	139	92	32.8	7.43	4.5	18.8	56
66	0.44	1.2	107	1.9	74	25	5.1	0.3	1.1	138	92.7	35.7	7.46	4.3	17.5	60
66	5	1.2	111	1.1	74	21.5	4.5	0.4	1.2	142	82.2	34.6	7.41	17.1	14.7	72
67	0.04	1.2	108	1.4	82	22.5	5.3	0.4	1.1	133	81	42.8	7.34	2.4	21.1	63
67	0.29	1.1	113	1.8	80	25.6	6.3	0.2	1.2	136	88.9	52.4	7.31	4.1	23.1	140
67	5	1.3	104	1.6	81	29.2	5.1	0.2	1.2	136	82.6	51.5	7.37	10.4	19.5	68
68	0.04	1.3	103	1.8	68	27.7	4.7	0.2	1.3	134	92.8	70.4	7.22	4.3	22.1	70
68	0.09	1.2	106	1.7	77	28.1	4.9	0.2	1.1	132	91.8	49.1	7.38	5.4	23.7	126
68	0.18	1.1	107	2	73	24.8	4.8	0.3	1.1	130	95.5	41.8	7.39		25.2	126
68	0.18	1.1	106	1.9	72	24.8	4.8	0.3	1.1	130	96.3	42.1	7.39	6.3	24.8	125
68	0.28	1.1	103	1.8	76	24.7	4.8	0.3	1.2	131	90.3	38.5	7.42	6.2	22.9	142
68	0.45	1.1	106	1.8	74	25.7	5.1	0.2	1.2	132	95.2	43.9	7.39	6.5	23	126
68	5	1.3	110	1.7	70	23.9	4.9	0.2	1.3	136	89	44	7.36	8.2	20.8	88
69	0.03	1.5	104	1.2	69	25.9	4	0.3	1.5	135	76.2	58.7	7.27	4.9	20.7	58
69	5	1.1	96	1.6	67	27.8	4.4	0.2	1.2	129	86.5	42.6	7.43	12.8	22	84
70	0.02	1.5	106			21.8	5.4	0.7	1.7	137	22.8	81.6	7.06	2.3	12.2	54
70	0.13	1.3	104	1.4	75	24.2	5.8	0.4	1.5	132	72	55.7	7.26	2.6	16.8	137
70	0.3	1.3	101	0.7	82	23.3	5.7	0.2	1.3	133	54.7	58.2	7.23	3	16.5	127
70	0.38	1.2	102	1.1	71	21.4	6.9	0.5	1.4	131	60.9	47.5	7.28	2.8	16	154
70	5	1	98	1.5	63.5	27.9	4.5	0.2	1	135	73.5	41.6	7.44	13.4	16.6	87
71	0.02	1.3	101	1.1	73	25.1	4.7	0.4	1.5	135	71	59.4	7.25	2.4	19.2	85
71	5	1.1	107	2	57	18.7	6.2	0.2	0.4	126	95.6	30.8	7.4	6.4	17.2	103
71	7	1.2	110	1.1	79	18.3	5.6	0.3	1	133	96.6	24.7	7.48	10.5	15.9	80
72	0.02	1.4	104	1	66	27.7	4.7	0.3	1.5	135	63.7	58.6	7.3	2.2	19.8	50
72	5	1.4	103	1	64	23.8	5	0.3	1.4	137	76.2	46.8	7.33	11.6	20.1	87
73	0.03	1.4	105	1.7	76	25.2	4.6	0.4	1.2	137	84.9	55.4	7.28	3.2	18	26
73	5	1.3	104	1.4	73	25.5	4.1	0.2	1.4	137	81.6	48.1	7.35	8.6	16	79
74	0.05	1.4	108	1.1	81	23.6	4.6	0.2	1.3	136	75.6	65.7	7.18	3.4	17.7	70
74	0.21	1.2	109	1.9	61	21.1	9.5	0.2	1.3	128	79.9	40.6	7.34	2.2	22	98
74	0.25	1.2	113	2.3	61	21.6	7.2	0.2	1.3	130	83.2	41.6	7.34	2.2	18.2	96
74	0.33	1.2	107	1.8	78	20.8	4.8	0.2	1.3	132	93.6	38.5	7.35	5.1	17.3	93
74	0.48	1.1	106	1.3	82	19.9	5	0.2	1.1	132	96.9	37.7	7.34	5.7	18.3	78
74	5	0.8	106	2.3	63	24.2	3.8	0.2	1.1	139	93.1	42.3	7.38	10.7	16.2	68
75	0.03	1.3	102	1.4	62	17.6	4	1.1	1.5	138	80.5	45.5	7.21	2.8	18.3	71
75	0.2	1.2	102	1.5	71	22.3	3.9	0.4	1.3	136	86.7	38.2	7.38	3.7	17.1	88
75	5	1.2	94	0.9	80.5	22.5	4.3	0.3	1.2	127	62.6	39.8	7.38	11	16	89
76	0.03	1.4	101	0.8	79	24.3	4.6	0.5	1.4	134	49.9	54	7.28	1.7	17.6	46
76	0.27	1.2	104	1.7	75	24.8	4.5	0.2	1.1	134	83.9	40	7.41	2.4	17.5	67
76	7	1.3	110	1.3	77	18.6	3.9	0.1	1.2	140	88.9	37.3	7.32	1.4	15.4	94
77	0.02	1.4	103	1.4	54	25.1	4.7	0.4	1.3	136	67.1	51.2	7.31	1.1	16.2	59
77	5	1.3	106	0.9	61	22.4	6.3	0.3	1.5	138	64.7	38.4	7.39	8.6	16.7	82
78	0.03	1.5	109	2.8	42	20	4.6	0.6	1.2	141	85.9	36.8	7.36	1.2	16.1	80
78	0.21	1.3	110	1.7	65	21.4	4.5	0.3	1.5	140	92.1	38.5	7.36	4	18.4	71
78	5	1.3	105	1.5	68	23.3	4.5	0.1	1.1	135	94.1	38.7	7.4	10.2	17.7	81
79	0.02	1.5	105	2	48	27.2	4.4	0.2	1.3	140	63.5	55.7	7.31	1.3	19.1	60
79	5	1.3	111	1.7	63	23.3	4.4	0.2	1.3	140	75.3	47.8	7.31	13.1	18.2	97
80	0.32	1.1	106	1.2	79	22.4	3.9	0.3	1.3	135	91.6	36	7.41	5.5	17.6	115
80	7	1.3	106	1	77	21	5.2	0.3	1.4	135	91	34.6	7.4	9.5	17.9	88
81	0.03	1.4	107	1.2	64	22.9	4.2	0.3	1.4	137	75.2	41.8	7.36	2	19.1	64
81	5	1.2	107	1.3	62	25.2	4.9	0.1	1.3	136	91.6	39.1	7.43	11	23.2	87
82	0.02	1.4	103	1.2	66	25.6	4.6	0.5	1.6	137	63.4	61.5	7.24	2	16.7	80
82	7	1.3	107	1.1	69	22.8	4.7	0.2	1.3	136	82.1	37.2	7.4	8.9	15.7	90
83	0.03	1.4	109	1.3	68	23.5	5.5	0.5	1.4	137	77.1	62.6	7.2	2	20.5	48
83	0.32	1.1	108	1.9	75	23	6.7	0.2	1.2	129	90.6	38.1	7.4	4.2	23.7	81
83	5	1.1	110	1.5	79.3	21.1	3.1	0.1	1.1	140	96	41.3	7.35	11.3	13.9	93
83	7	1.1	104	1.9	75	24.9	3.4	0.1	1	140	96.4	40.8	7.4	12.6	11.1	56
84	0.03	1.3	102	1.3	72	26	5.4	0.3	1.6	136	70.8	59.6	7.26	3	17.5	36
84	5	1.1	96	0.3	82	23.4	5.3	0.4	1.4	134	54.3	48.4	7.31	8.1	16.5	56
85	0.03	1.4	108	0.8	78	24.6	4.2	0.3	1.3	140	63.1	52.9	7.29	2.1	16.4	50
85	7	1.3	112	0.6	74	19.8	4.6	0.3	1.4	143	62.5	37.5	7.34	11.9	16.3	81
86	0.04	1.4	103	0.8	77	23	4.3	0.7	1.5	139	67	53.1	7.26	2.2	14.3	66
86	0.19	1.3	105	1.1	79	24.2	6.1	0.3	1.2	136	82.8	46	7.34	3	17.2	83
86	5	1.3	111	0.9	76	25.1	4.7	0.2	1.2	144	73.1	47.6	7.34	15	13.2	78
87	0.05	1.3	106	1	74	22.5	5.2	0.2	1.5	136	63.4	65.6	7.16	3.1	20.4	35
87	0.1	1.2	109	1.6	73	23.4	6.2	0.1	1.2	134	96.4	51.5	7.28	3.2	20.4	100
87	0.25	1.1	107	1.9	72	21.4	6.5	0.2	1.3	131	88.6	42.8	7.32	3.6	24.2	111
87	0.42	1.1	103	1.5	81	19.9	6.2	0.2	1.2	131	87.6	44.1	7.28	5.5	21.6	114
87	0.5	1.1	103	1.5	80	20.5	5.5	0.2	1.6	133	96.2	42.2	7.31	5.9	18	104
87	5	0.9	113	1.6	77	18.1	5.9	0.2	1.1	140	95.4	28.6	7.42	6.7	17.7	74
88	0.03	1.5	101	1.5	72	27.5	5.1	0.2	1.1	138	85	58.7	7.29	2	19.4	28
88	7	1.2	108	0.8	69	22.1	4.3	0.4	1.3	140	72.3	43.6	7.33	15	16.7	61
89	0.05	1.3	103	1.7	72	22.2	4.7	0.4	1.2	137	88.3	41.7	7.35	2.6	21.9	32
89	0.16	1.2	109	1.7	74	21.8	7.6	0.3	1.2	131	92.2	34.4	7.42	2.9	24.8	101
89	5	1.3	107	1.1	75	22.3	4	0.2	1.2	139	94.9	33.4	7.44	7.9	21.7	84
90	0.04	1.4	104	1.3	72	23.5	4.4	0.4	1.2	135	84.3	69.3	7.16	3	16.9	77
90	0.11	1.3	107	1.5	74	26.1	5.6	0.2	1.1	133	86.2	56.5	7.29	3.5	22.2	106
90	7	1.3	107	1	66	22.7	5.3	0.2	1.3	138	75.7	40.7	7.37	13.2	17	108
91	0.03	1.4	107	0.3		21.1	4.6	0.7	1.6	139	43.4	63.4	7.15	2.1	19.3	96
91	0.18	1.2	111	1.5	83	18.6	4.6	0.5	1	137	90.2	31.1	7.4	4	19.5	103
91	5	1.2	109	1.2	77	19.1	4.2	0.3	1.3	140	72.9	34.4	7.36	9.4	15.1	100
92	0.05	1.3	109	1.4	84	20.9	4.2	0.4	1	138	82.7	30.5	7.45	1.8	16.3	45
92	0.21	1.2	111	1.6	84	20.9	5.2	0.2	1	136	91.8	33.4	7.41	2.6	17.4	106
92	7	1.3	113	1.2	79.5	15.8	4.6	0.4	1.1	141	83.6	34.1	7.29	9.7	15.1	77
93	0.02	1.4	104	0.8	72	22.6	4.7	0.5	1.3	136	63.3	59.4	7.21	1.7	15.9	43
93	0.25	1.3	106	1	77	22.9	5.2	0.2	1.2	135	77.3	45.4	7.32	2.3	18	50
93	5	1.1	104	1	81	18.3	3.9	0.2	0.4	133	90.3	32.3	7.37	5.1	16.3	101
94	0.06	1.2	107	2.5	57	18.5	4.8	0.8	1	136	95.7	24	7.5	0.7	19.9	31
94	0.11	1.2	104	1.6	68	20.8	4.3	0.6	1.1	135	97.2	31.2	7.43	2.2	19.7	96
94	0.34	1.1	102	1.4	72	19.8	4.1	0.4	0.9	135	97.8	38.1	7.34	2.7	18.6	74
94	5	1.2	110	1	88	24.3	3.1	0.1	0.1	141	97.1	42.9	7.37	8.4	17	83
95	0.05	1.4	104	1.9	81	23.8	3.7	0.6	1	137	93.5	63.1	7.2	2.8	14.6	8
95	0.1	1.2	108	1.7	82	20.9	3.1	0.4	0.9	137	96.8	48.6	7.26	2.5	14.2	71
95	0.21	1.2	112	2.4	71	21.4	3.8	0.5	0.6	132	97.5	45.3	7.3	2.2	15.5	89
95	0.35	1.1	109	1.8	88	19.2	5.1	0.5	1	137	96.4	39.2	7.31	4	15.4	133
95	5	1	114	1.6	80	22.6	3.1	0.3	0.5	148	89.7	43.3	7.34	3.8	15.6	86
95	7	0.8	119	1.5	69	24.4	2.9	0.3	0.4	150	91.2	47.2	7.33	4.8	15.4	60
96	0.04	1.3	103	0.6	83	21.2	4.5	0.9	0.7	136	67.4	65.9	7.13	2.1	19	99
96	0.09	1.3	101	0.7	93	25.9	4	0.3	0.9	137	59	55.6	7.29	2.3	15.5	80
96	0.25	1.2	102	0.9	91	26.2	4.6	0.3	0.6	133	66.9	53.6	7.31	3.4	18.2	127
96	5	1.3	114	1.2	86	21.4	4.5	0.1	0.4	142	88.8	43.3	7.31	10.6	15.8	88
96	7	1.4	106	0.9	90	24.7	5.1	0.1	0.6	139	82.8	44.6	7.36	10.9	14.9	75
97	0.05	1.3	102	0.9	88	18.5	4.1	0.4	0.6	135	84.5	36.9	7.32	2.9	14.8	73
97	0.19	1.1	111			18.1	4.8	0.2		132		30.2	7.4			74
97	5	1.3	107	0.4	89	25.6	5.1	0.2	0.4	139	71.3	42.8	7.39	10.5	16.1	82
98	0.03	1.4	102	1.4	95	25.6	4.2	0.6	0.3	142	86.4	57.6	7.27	2.3	15.9	17
98	0.09	1.4	106	1.6	98	23.7	3.4	0.5	0.3	143	97.1	45.8	7.33	3.3	14.8	48
98	0.2	1.4	108	2		24.2	3.2	0.5	0.4	145	94	41.9	7.38	3.6	14.9	43
98	0.36	1.4	112	2		22.4	3.2	0.5	0.5	147	96.1	41.5	7.35	4.6	14.8	75
98	5	1.6	113	1.4	96.4	20	2.7	0.2	0.3	142	96.9	40.4	7.31	4.9	13.7	173
98	7	1.5	112	1.4	76	21	3.5	0.2	0.3	141	97.1	36.6	7.38	6.8	15.7	174
99	0.05	1.4	104	0.7	80	23.6	4.6	0.4	0.7	139	52.4	53.2	7.27	2.3	15.6	75
99	0.2	1.3	114	1.7	66	21.6	5.6	0.2	0	137	79.8	36.8	7.39	0.9	19.1	79
99	0.38	1.1	114	1.2	84	20.7	5.3	0.2	0.6	114	75.4	35.2	7.39	4	16	64
99	0.39	1.3	108	1.1	82	23.5	5.2	0.2	0.6	138	72.3	41.3	7.37	5.2	17.5	70
99	5	1.2	90	0.6		27.8	5.2	0.2	0.7	128	46.1	54.5	7.33	11.7	16.3	79
100	0.03	1.3	104	1.3	69	24.9	4.4	0.4	0.7	140	68.2	53.7	7.29	2.2	19.4	29
100	7	1.2	109	1.2	63	22.2	4.3	0.2	0.5	141	77.8	39.5	7.37	13	15.9	62
101	0.05	1.3	110	1.4	76	23.8	4.3	0.1	0.4	141	97.7	42.9	7.36	1.3	15	52
101	0.16	1.3	112	1.6	75	22.9	4.1	0.1	0.5	142	96.7	43.2	7.34	1.4	13.9	99
101	0.33	1.3	113	1.5	77	22.2	4.3	0.1	0.5	144	95.9	39.8	7.37	1.8	14.3	61
101	5	1.4	114	1	59.7	21.1	4.6	0.1	0.5	142	86.5	46	7.29	4.3	16.6	84
101	7	1.4	111	1	53	23.6	4.8	0.1	0.5	142	84.8	52.3	7.28	5.4	15.8	100
102	0.03	1.3	109	1	80	20.4	4.4	0.7	0.7	140	74.8	39	7.34	0.7	16.3	73
102	0.22	1.2	128	1.5	77	17.2	7.2	0.3	0.1	133	96.1	22.7	7.49		18.1	55
102	0.23	1.3	113	1.6	77	21.2	5.9	0.3	0.6	139	94	30.9	7.45	1.1	20.8	54
102	5	1.3	109	1.5	78	24.5	4.4	0.2	0.4	142	94.8	37.8	7.43	1.8	15.2	101
103	0.03	1.4	104	1.2	82	20.3	4.7	0.9	0.8	140	70.2	43.7	7.29	2.5	16.9	15
103	0.1	1.2	108	1.6	84	23.4	4.8	0.4	0.5	135	92.1	40.2	7.38	2.4	22.5	39
103	5	1.3	103	1	90	23.7	4.5	0.4	0.6	138	86	40.6	7.38	11	17.6	54
104	0.03	1.4	108	1.2	72	24.5	4.3	0.3	0.8	141	80.2	67.9	7.18	0.8	14.7	59
104	0.07	1.4	108	1	74	26.1	4	0.1	0.7	139	70.4	68.1	7.21	0.2	18.4	77
104	0.15	1.4	107	1.3	76	25.2	4.7	0.1	0.6	140	85.4	62.9	7.23	0.5	18.5	51
104	5	1.3	107	1.2	85	21.3	4.8	0.1	0.5	136	90.9	39.5	7.35	4.8	16.6	82
105	0.15	1.4	105	1.1	58	21.3	4	0.2	0.8	135	90.3	67.2	7.13	1.2	12.6	261
105	0.21	1.4	105	1.3	60	20.6	4.2	0.2	0.6	135	92.7	62.9	7.14	1.3	12.9	183
105	0.28	1.3	106	1.2	62	20.5	4.5	0.2	0.6	135	92.6	61	7.15	1.4	13.3	114
105	0.39	1.2	103	1.8	57	23.1	4.5	0.2	0.6	134	93.3	51.9	7.27	2.1	15	90
105	5	1.2	107	1.3	38.3	26.6	3.6	0.2	0.5	142	94	42.7	7.41	8.4	16.2	92
106	0.02	1.3	107	1.2	80	22.6	5	0.5	0.5	136	79.7	42	7.35	0.8	20.1	61
106	0.13	1.2	106	1.5	77	21.3	5.7	0.2	0.6	133	94.4	37	7.38	1.1	24.9	108
106	5	1.2	97	0.5	75	24.6	4.6	0.2	0.7	130	67.4	53.6	7.28	8.3	19.7	100
107	0.04	1.4	110	1.2	79	23.5	4.4	0.3	0.5	140	80.6	54.4	7.26	0.5	14.7	50
107	5	1.3	109	1	84	20.4	5.1	0.3	0.2	140	81.8	32.4	7.42	9.7	14.5	83
108	0.02	1.4	104	2.6	84	21.7	5	0.8	0.6	139	71.5	47.5	7.28	1	18.8	111
108	0.29	1.2	106	1.9	84	22.1	5.2	0.3	0.4	136	90.8	30.5	7.47	1.7	21.9	106
108	7	1.4	111	0.9	82	20.9	5.5	0.3	0.4	139	92.5	30.8	7.45	6.9	17.7	63
109	0.05	1.4	99	0.8	63	19.7	4.2	0.8	1	134	68.2	51.7	7.21	0.6	15.7	135
109	0.3	1.2	106	0.9	83	21	4.6	0.4	0.7	131	91.9	31.1	7.45	1.8	16.4	116
109	5	1.2	98	0.9	82	25.7	4.5	0.1	0.5	132	95.7	38.9	7.44	8.2	15.3	94
110	0.02	1.4	104	0.7	65	24.6	5.9	0.4	0.7	137	56.3	57.9	7.25	0.6	16.6	70
110	0.22	1.2	105	1.5	71	23.9	6.1	0.2	0.4	134	87	37.3	7.42	0.3	21.5	101
110	5	1.4	108	1	68	24.5	4	0.1	0.4	141	83.7	41.4	7.39	4.9	13.9	87
111	0.02	1.4	103	1.1	67	21	4.6	0.5	0.7	135	81.3	56.8	7.19		19.7	97
111	0.18	1.2	101	1.3	69	23.6	4.5	0.2	0.8	133	90.8	42.8	7.36	0.7	23.4	106
111	5	1.3	104	0.8	76	25.1	4.6	0.1	0.6	141	86.8	43.2	7.38	10	19.1	84
111	7	1.3	102			23.6	4.9	0.2		136		44	7.35	6.7	18.3	96
112	0.04	1.2	99	1.3	81	28.7	5.1	0.2	0.5	132	82.4	51.8	7.36		20	45
112	5	1.1	110	1	87	23.9	4.9	0.1	0.4	141	87.6	47.3	7.32	5.6	16.6	88
113	0.03	1.3	98	1.4	79	27.6	4.6	0.3	0.6	134	80.8	55.9	7.32	1.3	17.3	35
113	0.1	1.2	98	1.5	80	29.1	4.5	0.1	0.6	132	89.2	64	7.28	1.3	20.6	96
113	0.16	1.2	100	1.5	82	28.2	5.4	0.2	0.6	133	86	55	7.33	2	19.4	78
113	0.46	1	100	1.7	90	27	6.1	0.2	0.4	132	92.6	41.6	7.43	4	18.8	109
113	5	1.2	111	1	84	22.9	7.4	0.2	0.6	137	85.8	41.9	7.36	5.9	18.6	89
114	0.02	1.4	105	1.1	70	23.6	4.8	0.4	0.7	140	65.5	61.9	7.21	1.9	14	54
114	5	1.3	105	1.4	69	24.6	4.3	0.1	0.7	140	76.3	43.9	7.37	9.5	14	85
115	0.03	1.4	109	0.7	76	22.9	5	0.4	0.6	140	70.7	65.1	7.17	0.3	16.6	50
115	0.09	1.4	108	0.8	73	25.2	4.7	0.3	0.7	140	73.8	62.3	7.23		19.9	59
115	5	1.3	107	0.6	85	22	5.2	0.2	0.6	137	71.1	41.4	7.35	7.1	16.7	110
116	0.04	1.4	104	1.4	76	28.5	4.1	0.3	0.5	137	83	52.6	7.35	0.5	19.3	30
116	5	1.3	108	1	74	25.2	4.2	0.2	0.5	140	89	40.5	7.41	12.9	19.5	100
117	0.07	1.3	105	1.7	86	24.7	4.1	0.1	0.5	137	94.7	49.7	7.32	1.8	17.7	39
117	0.09	1.3	105	1.1	88	25.6	4.9	0.1	0.5	135	83.1	51.7	7.32	0.9	18.8	42
117	0.13	1.2	105	1.4	86	23.8	5.9	0.1	0.3	133	96.8	48.3	7.31	1.3	17.7	94
117	0.31	1.1	107	1.6	83	23.6	5.8	0.2	0.5	133	92.2	43	7.36	1.2	17.7	78
117	5	1.1	113	2	89.8	20.8	4.5	0.2	0.4	141	90.1	35.6	7.39	4.7	16.6	110
117	7	1.3	120	1.2	91	20.6	4	0.1	0.5	149	95.1	40.4	7.33	5.5	15.3	90
118	0.07	1.4	106	1.1	84	23.3	3.8	0.2	0.5	137	98.3	48.5	7.3	1.6	13.9	49
118	0.12	1.3	107	1.5	89	22.2	3.9	0.1	0.2	135	98.2	39.8	7.36	1.1	12.7	93
118	0.31	1.1	110	1.6	85	18.6	5.3	0.2	0.4	134	97.8	28.7	7.43	1.2	13.6	127
118	0.47	1.1	104	1.7	82	20.8	5.9	0.2	0.6	132	94.5	45.4	7.28	1.6	14.4	161
118	5	1.2	117	1.6	65.7	21.5	4	0.2	0.5	146	95.3	40.7	7.34	4.6	14.2	113
118	7	1.4	117	1.2	68	22.5	4.6	0.1	0.5	146	94	47.5	7.3	6.3	14.3	79
119	0.03	1.2	100	1	80	24.9	4.2	0.3	0.7	133	77.3	47	7.34	0.7	19.4	86
119	5	1.3	110	1.3	84.5	20.9	5	0.2	0.8	138	90.6	40.6	7.33	8.5	18.9	96
120	0.34	1.2	106	1.3	82	21.4	4.9	0.4	0.3	138	85.7	29	7.48	1.9	16	68
120	5	1.2	107	1	77	22.4	4.6	0.2	0.4	137	83.2	40.4	7.36	5.4	12.8	66
121	0.05	1.6	105	1.2	85	23.9	5.1	0.1	0.6	133	76.8	43.8	7.36		17.1	46
121	0.1	1.5	105	1.2	91	21.1	3.8	0.1	0.3	132	98.5	36.6	7.38	0.5	15.5	94
121	0.25	1.4	106	1.4	90	17.6	4.3	0.1	0.4	133	97.2	29.4	7.39	1.9	10.3	104
121	0.43	1.4	105	1.8	78	18.9	5	0.1	1.1	131	96.3	63.9	7.1	3	11.7	143
121	5	1.2	106	1.8	34.6	24.6	3.8	0.1	0.8	134	96.9	54.8	7.28	6.7	21.1	99
121	7	1.3	106	1.7	35.3	23.9	4.5	0.1	0.7	131	96.4	53.7	7.28	7.3	20.9	95
122	0.03	1.4	104	2.4	88	23.2	4	0.4	0.5	137	96.7	62	7.2	1.6	14.7	28
122	0.07	1.3	104	2.6	83	22.4	4.1	0.4	0.6	135	95.6	50.1	7.27	1.4	14.5	112
122	0.26	1.3	107	2.4	88	22.9	4.9	0.3	0.5	137	96.4	50.6	7.28	1.8	15.6	61
122	5	1.3	115	1.8	58.4	22.7	3.3	0.3	0.4	144	96.3	53.9	7.25	2.1	15.5	241
122	7	1.3	115	1.2	62.7	23.3	3.3	0.2	0.6	148	95.9	53.1	7.26	1.2	14.1	140
123	0.02	1.4	105	0.7	65	24.4	4.9	0.5	0.7	138	61.4	61.1	7.23	0.9	18.4	49
123	0.34	1.3	107	1.2	73	21.3	4.8	0.2	0.2	138	89	33.3	7.42	1.6	18.3	62
123	5	1.3	108	1.1	71	19.7	5.2	0.2	0.5	137	96.2	29.6	7.44	7.9	15.9	77
124	0.17	1.3	104	1.8	91	17.6	3.8	0.6	0.4	133	94.7	30	7.39	1.3	12.4	112
124	0.35	1.2	108	1.5	88	21	5	0.2	0.6	135	91.4	43.4	7.31	1.3	11.9	132
124	5	1.3	106	1.7	42.8	25.8	4.1	0.1	0.6	138	91.4	55.4	7.29	4.7	14.5	91
124	7	1.3	103	1.5	42	24.5	5.7	0.1	0.5	132	86.2	43.9	7.37	2.8	16.9	70
125	0.04	1.4	105	0.8	79	18.6	4.9	0.2	0.4	139	87.3	44.1	7.25	0.6	14.2	55
125	0.42	1.2	111	1	76	24.1	4.7	0.2	0.5	140	88.7	40.4	7.39	1.1	18.3	81
125	5	1.4	113	0.8	82	18.3	4.6	0.4	0.4	142	86.5	28	7.46	12.5	14.7	114
126	0.04	1.4	105	1	64	14.8	4.5	0.8	0.6	136	80.3	38.8	7.21	0.2	19.1	65
126	0.17	1.2	109	1	71	21	6.4	0.3	0.5	129	84.7	36.3	7.38	0.6	21.6	68
126	7	1.3	111	0.8	69	19.1	4.8	0.3	0.8	139	76.5	36.1	7.34	13.9	16.2	82
127	0.02	1.4	105	0.8		26	4.2	0.3	0.6	139	48.3	60.1	7.26	0.6	18.7	53
127	0.17	1.2	103	1.7	78	22.1	4	0.2	0.3	136	97.3	32.3	7.45	1.7	18.5	109
127	0.43	1.2	104	1.6	70	22	3.5	0.2	0.4	132	92.2	44.7	7.31	1.9	17.9	120
127	5	1.2	105	1.6	40.7	25.9	3.4	0.2	0.3	139	95.9	33.8	7.5	10	18.6	144
127	7	1.3	109	1.4	38	25.9	3.6	0.1	0.4	140	94.9	37.7	7.45	10.3	19.5	129
128	0.08	1.4	114	0.9	89	21.8	3.7	0.1	0.4	137	98.3	41	7.35	1.6	14.7	120
128	0.12	1.5	108	1	72	25.1	4.1	0.1	0.6	139	97	93.5	7.06	1.1	16.4	157
128	0.15	1.4	108	0.8	88	21.3	4.3	0.1	0.3	136	98.8	44.3	7.3	1.6	15.4	182
128	0.26	1.2	110	0.3	89	21.5	3.3	0.2	0.5	138	98.3	29.9	7.47	2	13.6	70
128	0.29	1.3	109	1	89	23.5	3.4	0.1	0.4	138	97.2	43.4	7.35	2	13.2	55
128	0.41	1.3	109	1.4	92	22.3	3.4	0.1	0.8	138	96.1	46	7.31	2.8	12.6	41
128	5	1.1	104	1.3	64.8	24.5	3.3	0.2	0.5	138	97	43.7	7.37	7.6	14.6	115
128	7	1.2	103	1.1	66	27.8	3.9	0.1	0.4	140	97.5	43.7	7.42	9.9	15.4	99
129	0.03	1.4	113	1.2	79	23.9	4.8	0.3	0.7	139	76.3	50.5	7.3	2.1	18.1	40
129	0.25	1.2	110	1.2	80	24.1	5.4	0.2	0.5	135	87.8	40.8	7.39	2.3	19.6	91
129	5	1.3	111	0.9	81	19.4	4.7	0.2	0.4	139	92.2	29.7	7.43	12.6	17.5	77
130	0.02	1.4	104	1	71	19.9	4.8	0.7	0.6	139	72.8	48.7	7.24	1.6	15	70
130	0.15	1.3	108	1.1	80	22.9	5.7	0.3	0.6	137	81.2	37.9	7.4	3.2	16.7	52
130	5	1.3	101	0.7	74	24.6	5.7	0.2	0.6	132	64.2	41	7.39	8.7	14.8	73
131	0.03	1.4	106	1	76	21.2	4.3	0.3	0.3	127	86.8	45.5	7.29	0.6	18	24
131	0.07	1.4	103	1	69	24.5	4.5	0.5	0.6	135	85.2	58.6	7.25	0.6	20.8	131
131	5	1.4	116	0.9	74	26.8	4.6	0.2	0.8	143	80.1	46.2	7.38	2.8	14.6	94
132	0.03	1.4	108	0.7	72	23.9	4.8	0.5	0.8	140	64	56.8	7.25		19.5	52
132	5	1.3	106	0.4	76	26.6	4.6	0.2	0.7	138	62.6	54	7.31	5.9	19.4	80
132	7	1.3	109	0.5	76	22.8	5	0.2	0.9	133	70.6	42.9	7.34	4.5	17.1	78
133	0.02	1.3	101	0.8	61	19	4.2	1	0.9	136	67	51.9	7.19	1.4	15.3	159
133	0.21	1.2	105	1	80	22.6	5.2	0.3	0.6	134	88.6	37.1	7.4	2.1	16.2	57
133	5	1.2	108	0.7	77	22.2	4.1	0.2	0.8	139	79.6	42.4	7.34	5.4	13.6	89
134	0.06	1.4	105	1.1	69	23.9	3.7	0.2	0.6	138	86.2	61.8	7.21	0.9	13.8	113
134	7	1.4	103	0.8	68	22.2	5.5	0.2	0.8	135	70.8	35.4	7.41	1.6	14.8	105
135	0.13	1.2	106	1.2	69	26.4	5.1	0.3	0.7	134	79	48.4	7.36	0.5	22.6	77
135	0.25	1.2	103	1.3	69	26.7	6.6	0.2	0.6	137	85.7	50.2	7.35	0.5	22.6	101
135	5	1.5	110	0.9	75	23.7	6.4	0.4	0.5	137	88.1	41.5	7.38	7.5	19.4	86
136	0.02	1.4	104	1.4	78	23.2	4.3	0.2	0.6	137	90.7	75.5	7.12	0.8	17.8	30
136	0.06	1.3	109	1.6	79	25.3	5.9	0.1	0.7	133	92.5	66.8	7.2	0.8	22.7	47
136	0.12	1.3	107	1.2	79	26.5	4.7	0.1	0.7	134	85.8	83	7.13	1.1	20	79
136	0.16	1.3	105	1.3	85	24.6	5	0.1	0.4	136	89.4	62.9	7.22	0.8	19.4	80
136	0.23	1.1	112	1.4	88	23.1	7.6	0.2	0.5	132	85.1	44.1	7.34	0.9	19.7	74
136	0.35	1	113	1.9	81	18.4	7.1	0.2	0.5	126	89.9	33	7.37	1.1	20.1	74
136	0.49	1	104	1.4	90	22	5.9	0.1	0.5	132	82.4	44.6	7.31	2.9	19.3	84
136	5	1.1	108	1.4	84	20.5	5	0.2	0.5	139	87.6	37.3	7.36	4.7	18.1	80
136	7	1.2	107	0.7	84	20.7	5.5	0.3	1.1	136	71.7	42.6	7.31	7.4	20	89
137	0.02	1.4	105	0.9	75	23.4	4.5	0.5	0.6	138	74.9	57.2	7.24	1.1	19	76
137	0.21	1.3	105	1	75	23.1	5.6	0.5	0.5	140	86.1	44.7	7.33	1.5	20.2	71
137	0.36	1.2	112	1.3	79	22.9	5.2	0.3	0.6	136	94.7	37.2	7.41	2.1	23.5	84
137	5	1.3	108	0.6	79	25.5	4	0.1	0.8	140	69	48.7	7.34	10	18.5	86
138	0.03	1.5	107	0.7	78	21.7	5.1	0.7	0.7	139	61.8	52.4	7.24	1.5	17.1	71
138	0.16	1.2	121	1.2	86	21.6	8.5	0.2	0.4	133	88.6	30.2	7.47	0.9	18.6	74
138	0.24	1.2	109	1.2	86	22.9	7.1	0.3	0.4	134	87.3	31.4	7.48	1.8	19.6	64
138	5	1	109	0.9	73	20.2	4.7	0.3	0.8	138	70.5	36.6	7.36	7.6	15.2	83
139	0.04	1.3	104	1.4	88	22.7	4.6	0.4	0.5	134	90.4	44.4	7.33	2.1	19.1	47
139	0.12	1.2	103	1.6	92	21.7	5.4	0.3	0.4	130	92.7	30	7.47		25	109
139	5	1.4	107	1.3	86.5	21.8	5.1	0.2	0.5	135	92.1	39.5	7.36	3.7	18.7	130
139	7	1.4	108	0.9	83	22.1	4.1	0.2	0.7	138	78.2	43.9	7.32	5.4	16.8	128
140	0.02	1.4	108	1	70	18.5	4.3	0.6	0.8	139	75.6	34.4	7.35	1	16.4	68
140	0.24	1.3	113	1.4	67	20	5.1	0.2	0.6	138	92.8	33.5	7.39	1	18.9	65
140	5	1.4	107	0.4	63	21.9	4.7	0.4	0.9	137	58.3	48.1	7.28	10.2	18.3	69
141	0.03	1.4	107	0.7	67	21.6	5.2	0.7	0.7	138	63	57.8	7.2	0.2	19	59
141	0.24	1.3	111	1.3	76	20.5	5.7	0.3	0.5	138	86.2	35.5	7.38	0.9	21.8	69
141	5	1.3	107	0.9	74	21.9	5.3	0.2	0.5	136	82.3	41.4	7.34	5.6	18.2	99
142	0.03	1.3	102	1	70	25.1	4.6	0.5	0.7	137	75.4	59	7.25	0.4	18.2	68
142	7	1.4	104	0.8	78	25.3	5.3	0.4	0.6	139	79.4	44.3	7.38	1.6	16.5	126
143	0.02	1.4	106	0.9	71	24.4	4.7	0.4	0.6	135	68.8	55.1	7.27		19.6	81
143	5	1.3	115	1	80	17.6	5	0.2	0.5	141	91.8	31.3	7.37	16.1	18.1	99
144	0.02	1.2	107	1.2	74	23.7	6.1	0.3	0.6	136	75.2	42.9	7.36		17.7	39
144	5	1	111	1.3	47.7	27.8	3.2	0.2	0.3	144	96.5	44.3	7.41	6.5	19.1	134
144	7	1	108	1.3	47	28.1	3	0.2	0.5	141	90.9	47.6	7.39	2.6	19.5	131
145	0.02	1.3	103	1	77	23.5	5.8	0.3	0.7	137	72.7	47.9	7.31		18	41
145	5	1.1	110	1.1	89	19.2	5.5	0.3	0.3	139	86.1	31.7	7.4	12.8	18.1	76
146	0.03	1.4	102	1	62	24.6	4.3	0.4	0.8	134	77.6	70.3	7.17	0.9	16.8	77
146	0.1	1.3	102	0.8	71	23.6	4.6	0.2	0.7	131	88.8	47.3	7.32	1.5	19.7	106
146	7	1.1	109	0.6	75	26.5	5.1	0.2	0.4	141	89	41.8	7.42	12.5	15.5	87
147	0.05	1.3	104	1.2	72	25.8	4.8	0.4	0.6	135	83.9	48.5	7.35	0.6	20	55
147	5	1	95	0.6	76.5	23	4.1	0.3	0.6	124	77.2	34.5	7.44	10.8	18.2	89
147	7	1.2	114	0.8	76	18.2	4.4	0.2	0.5	140	89.5	32.2	7.37	10.9	14.8	87
148	0.04	1.2	106	1.9	93	24.3	3.7	0.5	0.5	137	86	43	7.37	4.6	15	38
148	0.2	1.1	110	2.2	91	24.2	3.9	0.3	0.4	140	92.3	36.9	7.43	5.9	18.6	89
148	0.28	1.1	113	2.3	89	22.1	4.5	0.4	0.4	142	96	27.8	7.51	5.4	17.2	73
148	7	1.4	109	0.7	84	27.4	5.5	0.2	0.9	143	52.9	54.8	7.32	0.3	14.3	60
149	0.03	1.4	105	1	84	23	4.2	0.4	0.5	136	88.6	42.2	7.36	1.3	18.7	62
149	5	1.2	109	1	71.3	24.8	3	0.1	0.4	142	97.3	38.5	7.42	16.2	15.3	94
149	7	1.3	110	0.7	71	24	3.4	0.1	0.5	142	97.5	37.2	7.43	14.8	14.4	85
150	0.03	1.4	101	1.2	76	24.2	5	0.2	0.7	136	78.1	60.7	7.22		19.4	54
150	0.18	1.2	106	1.5	80	24.8	5	0.2	0.7	130	86.7	49.6	7.32	0.6	21.6	117
150	0.48	1.1	104	1.3	85	22.1	5.7	0.5	0.6	129	81	43.2	7.33	2.5	20.9	95
150	5	1.3	111	1.2	89	25.3	4.7	0.2	0.7	140	86.9	51	7.32	9.6	17.9	92
151	0.03	1.2	103	1.3	81	19.7	4.4	0.9	0.7	136	79.4	42.7	7.29	1.1	15.9	32
151	0.13	1.1	103	1.8	84	21.1	5.8	0.5	0.4	132	93.7	37.2	7.37	0.7	22.5	67
151	0.46	1.1	103	1.7	92	25.6	5.4	0.4	0.5	131	90.2	38.5	7.44	3.4	19.3	54
151	5	1.4	108	1.2	88	25.7	4.6	0.2	0.6	139	84.6	48.6	7.34	4.5	18.4	64
152	0.03	1.3	107	0.6	70	24.7	5	0.4	0.8	137	58.4	54.9	7.28		18.4	63
152	5	1.3	107	0.6	73	24.7	5	0.3	0.6	140	78.2	40.4	7.4	2.7	18.3	94
153	0.06	1.3	105	0.5	80	22.5	3.9	0.3	0.7	138	75.9	53.5	7.25	1.8	14.9	56
153	5	1.3	105	1.1	81	25.3	4.1	0.2	0.7	138	76.4	46.3	7.36	11.5	13.4	64
154	0.01	1.5	106	0.3	35	12.9	5.3	1.8	1.2	141	74.2	115.6	6.68	0.8	15.9	105
154	0.05	1.5	109	1.1	50	9.8	3.3	1.4	1	139	92.8	35.3	7	1.1	14.1	252
154	0.1	1.4	110	0.6	55	13.6	3.5	1	0.7	138	85.6	60.2	7.03	0.6	12.8	294
154	0.11	1.4	108	0.6	61	13.7	3.7	1	0.7	137	81.9	42.3	7.06	0.9	12.2	306
154	0.17	1.2	107	0.5	58	18.2	3.5	0.8	0.7	140	83.6	52.4	7.22	0.9	10.1	259
154	0.26	1.2	104	0.6	70	22.4	3.2	0.6	0.6	140	87.3	57.4	7.15	1.4	10.7	206
154	0.38	1.2	105	0.6	67	24.7	3.7	0.4	0.7	139	82.5	63.5	7.26	1.5	12.3	250
154	0.48	1.2	102	1.5	34	25.3	3.9	0.4	0.9	137	81	69	7.12	1.2	16.1	276
154	5	0.9	102	1.3	29.5	27.4	3	0.2	1	144	91.4	49.3	7.36	7.8	15.8	104
154	7	1	93	1.9	30.7	34.4	3.6	0.2	0.7	142	94.2	44.6	7.5	11.2	17.6	103
155	0.03	1.4	103	1	78	22.4	3.8	0.6	0.6	138	72.9	46.2	7.31	0.7	18	81
155	5	1.4	107	1.3	77	24.5	4.6	0.1	0.4	141	91.1	41.2	7.39	10.3	18.2	75
156	0.08	1.5	105	1.6	73	25.3	4.4	0.5	0.7	143	77.9	56.8	7.27	0.7	16.5	41
156	0.16	1.2	112	2.1	75	22.5	7.5	0.2	0.4	134	94.4	32.5	7.45	0.9	18.5	61
156	7	1.1	103	0.9	74	25	5.4	0.2	0.5	137	86	42.5	7.39	7.4	17.3	81
157	0.47	1.2	106	0.9	74	23.2	5.3	0.4	0.7	136	70.6	48.9	7.3	2.5	19	67
157	7	1.3	107	0.9	80	26.4	4.7	0.1	0.6	138	80.6	47.9	7.36	9.7	17.3	100
158	0.03	1.4	104	0.7	73	21.9	4.2	0.6	0.8	141	61	47.1	7.29	1.4	15.9	94
158	5	1.3	102	0.7	77	26.2	5.1	0.2	0.5	136	84.7	43.5	7.4	12.5	17	91
159	0.03	1.5	99			17.5	4.4	1	0.9	133	35.2	55.6	7.12	0.4	14.1	103
159	0.14	1.3	102	0.8	75	20.7	4.3	0.4	0.6	131	82.5	38.8	7.35	1.3	14.2	106
159	5	1.1	103	0.9	77.5	18.9	4.3	0.1	0.7	129	81.2	29.3	7.42	5	11	97
159	7	1.1	103	1	74	23	4.5	0.3	0.6	137	76.8	32.6	7.46	3.7	10.9	91
160	0.05	1.3	105	1.1	77	25.1	4.4	0.2	0.6	136	84	62.8	7.23	0.5	16.8	86
160	0.14	1.3	106	1.2	76	24.8	4.6	0.2	0.6	140	78.1	56.8	7.26		19.1	155
160	7	1.3	107	0.3	91	24.6	5.4	0.2	0.8	140	51.5	41.6	7.39	7.9	15.9	74
161	0.04	1.4	107	0.3		24.7	4.9	0.6	0.9	139	45.4	76.6	7.14	0.9	18.8	40
161	0.05	1.4	107	1.1	75	24.6	5	0.5	0.7	141	68.6	61.8	7.22	1.1	17.8	42
161	0.22	1.2	107	1.8	82	23.1	4.5	0.1	0.6	137	81.9	43.7	7.34	1.7	18.7	72
161	7	1.3	108	0.7	76	25.7	5.3	0.3	1	139	61	51.1	7.32	7.8	15.4	89
162	0.03	1.3	109	1.4	78	17.2	4.3	0.5	0.6	137	81.1	33.1	7.34	0.8	13.3	59
162	0.21	1.3	114	1.3	87	19.6	5.7	0.2	0.4	140	90.3	29.3	7.44	1.6	14.4	78
162	5	1.4	114	1.1	80	17	4.7	0.2	0.5	139	93.6	33.5	7.32	6.5	14	107
163	0.03	1.3	107	1.3	81	18.6	4.8	0.5	0.7	139	82	35	7.35	0.5	17.1	42
163	0.22	1.3	113	1.4	82	20.6	5.4	0.3	0.5	139	92.7	36	7.38	1	19.2	94
163	5	1.3	113	1.3	74	19	4.7	0.2	0.6	138	94.9	38.5	7.32	5.6	14.6	93
164	0.05	1.3	103	1.1	80	24.7	5	0.3	0.7	134	69.1	59.5	7.24	0.5	11.6	40
164	0.17	1.2	104	1.4	82	26	5.9	0.1	0.7	135	77	49.5	7.34	0.9	14.1	112
164	0.33	1.1	104	1.4	82	26.7	6.1	0.2	0.7	134	77.3	50.5	7.34	1.4	15.2	118
164	5	1.3	112	1	58	20.4	6	0.2	0.5	144	84.8	28	7.47	12.8	18.5	89
164	7	1.4	109	0.7	47	20.3	5.2	0.2	1.1	139	68.4	42.3	7.3	9.5	17.6	95
165	0.11	1.3	103			18.2	4.3	0.6		136		38.3	7.3	2.4		85
165	0.33	1.2	105	1.3	76	17.8	5.6	0.5	0.4	131	89.9	28.7	7.41	3	18.2	127
165	5	1	102	0.6	83	17.4	5.8	0.2	0.3	126	93.6	24.8	7.46	12.4	16.1	84
165	7	1.2	103	0.6	74	19.1	4.7	0.2	0.8	133	79.7	31.5	7.4	12.6	16	99
166	0.08	1.2	106	1	77	19.3	5.5	0.6	0.9	136	86.1	39.5	7.31	2.2	21.6	95
166	0.21	1.2	107	1.7	85	19.7	5.1	0.4	0.7	136	86.6	35.4	7.36	3.6	19.1	184
166	5	1.4	115	0.7	82	20.6	5.2	0.2	0.7	143	88.9	38.7	7.35	7.4	18.9	110
167	0.04	1.3	102	1.3	73	26.4	5.1	0.5	0.6	136	73.5	76.6	7.16	0.8	16.9	26
167	0.09	1.3	103	1.4	85	27.9	5.2	0.2	0.5	133	87.2	53.7	7.34	0.8	21	80
167	0.25	1.1	103	1.5	91	24.8	6.2	0.2	0.4	129	85.6	33.2	7.49	2.1	20.4	135
167	0.38	1.1	103	2	83	23.8	6.7	0.2	0.5	130	93.1	33.1	7.47	3.1	19.2	108
167	0.39	1.1	102	1.6	89	25.1	5.4	0.2	0.4	131	86.5	40	7.41	3.2	15.3	104
167	5	1.3	113	1.4	83	24.1	5.4	0.1	0.4	142	91.5	37.3	7.43	4.4	17.1	78
168	0.03	1.3	105	1.4	75	23.7	5.2	0.3	0.6	134	75.7	53.8	7.27	0.1	18.4	44
168	0.33	1.2	105	1.8	82	24.4	5.5	0.2	0.5	132	90.2	45.2	7.35	1.8	20.7	115
168	5	1.3	110	1	87.7	21.1	5	0.3	0.3	138	87	32.1	7.44	4.7	16.2	110
169	0.06	1.3	100	1.3	83	24.4	4.2	0.2	0.4	134	88.1	45.7	7.35	1.3	14.9	31
169	0.19	1	106	1.8	92	21.1	5.1	0.4	0	129	95.4	31.4	7.44	2.2	13.5	126
169	0.38	1	101	2.2	89	20.5	5.2	0.3	0.3	130	96.4	32.3	7.42	3.9	14.6	179
169	7	1.3	107	1.1	82	21.1	5.1	0.2	0.7	138	70.7	45.3	7.29	7.6	16.1	100
170	0.03	1.5	103	0.6	60	19.8	3.4	0.8	0.9	139	89.3	73.3	7.06	2.7	16.6	140
170	0.07	1.3	103	0.9	63	22.4	3.9	0.4	1	134	81.5	71.3	7.12	2.6	17.5	181
170	0.15	1.3	104	0.7	68	21.3	3	0.2	0.7	137	96.5	48.6	7.26	2.8	15.4	123
170	0.26	1.3	103	1	73	22.4	3.7	0.2	0.7	134	96.5	42.4	7.34	4.1	16.4	89
170	5	1.3	106	0.8	74	24.4	4.8	0.2	0.6	138	91.8	34.2	7.47	7.7	17	88
171	0.03	1.3	103	1.2	85	27.3	4.4	0.2	0.5	137	79.5	49.5	7.36	1.1	17.5	16
171	5	1.3	108	1.1	76.8	22.8	4.9	0.3	0.8	139	87.7	53.3	7.26	4.7	15.2	137
171	7	1.3	103	1.2	61	23.7	5	0.5	0.6	135	91.3	42.5	7.37	3.8	16	126
172	0.06	1.2	106	1.2	93	25.9	4.7	0.2	0.5	136	82.1	31.4	7.53	1.6	16.5	13
172	0.22	1.1	106	0.8	91	22.1	7.3	0.4	0.6	132	93.4	19.9	7.65	2.7	18.9	120
172	5	1.3	110	0.9	77	21.2	5.4	0.2	0.6	139	79.2	49.8	7.25	6.8	15	115
172	7	1.3	114	1.1	85	22.5	4.7	0.1	0.5	142	95.1	46.3	7.31	5.2	11.5	87
173	0.02	1.3	107	1.1	81	23.1	4.5	0.6	0.8	140	64.5	47.8	7.31	0.8	19.8	36
173	0.11	1.2	106	1	78	23.5	3.9	0.4	0.8	139	75.1	40.1	7.39	1.1	19.8	85
173	5	1.3	112	1.1	84	22.9	4.9	0.3	0.7	142	72.3	37.8	7.4	13.6	19.5	94
174	0.03	1.4	103	1.2	72	23.4	5.1	0.4	0.8	139	79	51.3	7.28	0.1	18.7	49
174	0.08	1.3	107	1.4	79	24.8	5.7	0.2	0.8	137	88.9	40.3	7.41	0.8	22.1	76
174	5	1.3	106	1	83	22.7	5	0.2	0.5	136	87.3	38.8	7.38	9	17.5	97
175	0.04	1.3	105	1.3	67	23.8	4.9	0.3	0.6	138	79.2	42.9	7.36	0.6	19.4	60
175	5	1.3	116	1.1	70	16.5	7.2	0.4	0.4	136	90.3	31.2	7.34	10.1	18.6	80
176	0.02	1.4	106	0.2		25.2	5.1	0.2	0.9	138	45.3	69.4	7.19	1.2	17	36
176	0.16	1.2	107	2.1	87	22.8	7.4	0.2	0.6	129	88.7	41.1	7.36	1.4	21.6	128
176	5	1.2	108	1.3	83	22.4	5.1	0.1	0.4	139	90.8	42.5	7.34	8.1	17.5	73
177	0.04	1.4	106	0.7	81	25.7	5	0.3	0.8	139	60.1	64.8	7.22	1	17.9	38
177	0.12	1.2	109	1.6	78	23.5	5.7	0.2	0.7	133	94.6	42.8	7.36	1	23.7	93
177	5	1.4	109	0.9	90.5	21.6	6.1	0.3	0.4	139	88.5	34.2	7.42	7.4	17.4	89
178	0.03	1.4	105	1.4	73	23.8	4.6	0.4	0.5	139	92.5	47.7	7.32	1.5	19.4	86
178	5	1.4	109	0.9	90.5	21.6	6.1	0.3	0.4	139	88.5	34.2	7.42	7.4	17.4	89
179	0.03	1.5	103	1.1	79	23.7	4.4	0.6	0.8	138	70.4	61.9	7.21	1.9	16	42
179	0.08	1.4	103	1.3	81	26.5	4.7	0.4	0.6	136	79.9	65.6	7.23	1.7	17.5	69
179	0.16	1.3	103	1.5	85	27.3	5.4	0.2	0.5	133	84.3	55.8	7.31	1.6	19	128
179	5	1.1	108	1.4	92	22.4	4.7	0.3	0.3	141	90.6	36.6	7.41	8.3	14.5	77
180	0.04	1.4	102	0.9	67	29.3	4.9	0.2	0.7	137	59.3	70.7	7.24	0.3	16.9	30
180	0.14	1.3	103	1.6	76	23.7	4.2	0.2	0.4	134	97.9	41.8	7.37	1.3	15.8	147
180	0.4	1.2	105	1.1	60	21.9	3.8	0.2	0.5	137	98.2	31.1	7.46	2.8	15.5	82
180	5	1.3	110	1.1	57	25.7	3.9	0.1	0.3	140	86.2	50	7.33	9.9	17.4	89
181	0.03	1.5	105	0.4	90	26.6	4.5	0.4	0.8	142	55.4	53.8	7.31	1.7	17.8	46
181	0.25	1.3	109	1.5	80	24.2	5.6	0.3	0.5	139	93.5	35.9	7.44	2.1	18.7	54
181	5	1.3	110	1.4	79	22.5	4.1	0.2	0.5	141	93.3	37.8	7.39	9.7	17.3	77
181	7	1.3	113	1.2	79	22.3	5.8	0.2	0.8	139	91.5	33.7	7.44	7.7	17.3	79
182	0.06	1.4	102	0.4	76	21.8	4.6	0.8	0.8	138	50.5	50.8	7.26	0.7	15.3	67
182	0.25	1.2	107	1	79	18.3	6.7	0.4	0.5	134	87.6	28	7.43	0.9	20.7	63
182	5	1.3	102	0.8	78	24.1	5.5	0.1	0.7	134	73.6	40.6	7.39	2.8	15.7	86
183	0.03	1.4	104	0.8	71	24.4	4.7	0.4	0.8	138	71.7	60.6	7.23	0.3	18.7	64
183	7	1.4	105	0.7	76	22.5	5.7	0.2	1	136	75.1	37	7.4	12.6	15.4	98
184	0.03	1.4	102	1.1	65	20.1	4.3	0.9	1	135	61.2	54	7.2	0.1	18.6	98
184	0.15	1.2	106	1.6	72	24.2	5.9	0.2	0.8	129	85.6	44	7.36		23.6	87
184	7	1.4	107	1	73	25.4	4.4	0.1	0.7	140	83.5	47.8	7.35	17.5	17.7	89
185	0.05	1.2	105	1.3	81	10	3.2	1.8	0.4	136	97.3	22.6	7.24	1.3	17	73
185	0.16	1.1	103	1.3	79	13.3	4	1.2	0.4	133	98.2	31.1	7.25	1.3	19.2	146
185	0.29	1.1	103	1	80	17.5	3.9	0.7	0.4	130	98.2	39.3	7.27	1.1	20.2	183
185	5	1.2	110	1.3	85	20.1	3.7	0.3	0.3	141	96.9	35.8	7.37	6.7	16.9	116
186	0.03	1.4	111	0.7	77	23	4.4	0.2	0.8	138	55.1	51.6	7.27	1.4	20.8	26
186	5	1.4	110	1.3	74.8	21.2	4.4	0.1	0.5	143	95.1	41.4	7.33	8	17.3	86
186	7	1	104	1.4	82	27.2	4.2	0.2	0.6	138	87	44.8	7.4	5	12.9	87
187	0.03	1.4	101	0.6	75	23	4.4	0.5	0.7	135	58.5	53.6	7.26	1.2	16.4	90
187	0.27	1.2	108	1.2	79	20.6	6.6	0.4	0.5	137	88.4	29.9	7.45	2.7	20.8	77
187	5	1.3	108	1	72	22.9	6.2	0.1	0.7	133	91	35.9	7.42	6.3	19.5	106
188	0.01	1.4	104	1	81	23.7	4.6	0.3	0.7	136	82	48	7.32	1.3	19.8	70
188	0.28	1.2	103	1.4	78	23.4	4.5	0.2	0.7	133	91.7	39.5	7.39	1.1	23.1	87
188	5	1.3	106	0.9	82	24.7	3.9	0.2	0.6	137	81.8	42.6	7.38	11.3	21.5	98
189	0.02	1.4	102	0.3		23.6	4	0.5	1	139	39	54	7.26	1.8	14.1	70
189	5	1.4	112	0.8	78	22.7	4.9	0.1	0.7	141	67.8	41.4	7.36	4.8	14.1	78
190	0.07	1.2	107	0.9	78	22	4.6	0.2	0.6	137	95.9	43	7.33	0.7	15.9	49
190	0.16	1.1	113	2	84	19.2	4.1	0.2	0.6	138	95.8	39.3	7.31	0.9	16.5	92
190	0.28	1.1	109	1.3	84	19.5	4.8	0.2	0.6	136	97.7	35.9	7.35	1.6	18.4	114
190	5	1.4	112	1.3	89.5	20.3	4.2	0.1	0.4	139	96.5	40.5	7.32	2.8	15.1	114
190	7	1.6	113	1.2	90	20.2	4.5	0.1	0.2	135	89.2	41.1	7.31	3.3	16.9	110
191	0.03	1.3	107	0.5	68	26.2	6.3	0.3	0.8	134	75.7	50.4	7.34		25.3	52
191	0.11	1.4	104	1.3	77	23.1	4.3	0.3	0.6	139	89.5	46	7.32		23.5	65
191	5	1.2	103	1.1	80	20.2	5.1	0.3	0.5	134	91	27.7	7.48	13.9	20.4	85
192	0.03	1.4	110	0.2		19.8	4.3	0.6	1	140	48.2	64.5	7.11	0.2	18.1	69
192	0.09	1.3	110	0.8	73	23.3	5	0.2	1.1	136	64.4	56.8	7.24		21.9	92
192	0.2	1.3	108	0.3		24.4	5.4	0.1	1.1	137	48.9	62.1	7.22	0.9	18.4	102
192	0.28	1.2	110	0.8	62	23.7	5.9	0.2	0.9	137	68.9	55.4	7.26	0.4	19.4	103
192	5	1	106	1.4	81	23.6	5.3	0.2	0.6	137	95	34.6	7.45	13.4	16.3	99
192	7	1.4	108	1.3	77	19.7	5.4	0.2	0.7	137	90.9	33.9	7.38	8.5	15.9	77
193	0.03	1.4	115	0.7	63	20.3	4.7	0.7	0.8	138	56.7	63	7.13	0.3	15.1	53
193	0.11	1.2	109	1.4	77	27	6.3	0.2	0.7	132	90.7	47.8	7.37	0.3	24	73
193	5	1.2	106	0.5	69	22.1	5.1	0.3	1	139	57	46.9	7.29	9.6	16.1	97
194	0.04	1.3	105	1.3	74	21.7	4.7	0.6	0.6	137	81.8	49	7.27	0.4	20.5	86
194	0.16	1.2	109	1.5	77	18.3	3.8	0.3	0.3	134	98.4	37.2	7.37	1.8	20.9	219
194	0.24	1.2	107	1.4	76	19.5	3.9	0.2	0.4	134	98.3	36.3	7.28	1.9	20.1	153
194	0.39	1.2	108	1.3	78	21.2	5	0.2	0.3	134	98.2	43.4	7.31	2.3	18.9	97
194	5	1.3	111	1.5	75.5	22.9	4.2	0.1	0.6	144	94.1	36.7	7.41	13	17.9	82
195	0.02	1.5	106	0.5	69	17.1	4.8	0.9	0.9	134	63.1	58	7.1	0.4	17.6	93
195	0.06	1.4	102	0.7	75	21.9	4.8	0.6	0.8	134	64.9	52.3	7.24	0.6	17	115
195	0.14	1.3	104	1.2	78	21.7	5.2	0.2	0.6	131	89.6	40.7	7.35		23.5	131
195	7	1.3	106	0.9	76	27.3	5.4	0.2	0.7	139	92	50.5	7.35	12.3	20.1	106
196	0.04	1.4	106	1	75	23.3	4.3	0.4	0.6	140	77.9	53.3	7.26	1.1	17.9	50
196	0.5	1.2	109	1.2	82	23.9	4.2	0.3	0.6	136	92.3	38	7.42	3.1	20.4	107
196	5	1.3	107	0.8	79.5	23.5	5.5	0.2	0.6	142	87.8	42	7.37	9	18.7	85
197	0.05	1.3	104	0.7	77	26.2	5.3	0.5	0.7	138	66	69.9	7.2	0.6	17.7	54
197	0.15	1.3	109	1	77	29.3	5.6	0.3	0.7	140	69.3	66.1	7.27		19.7	89
197	7	1.2	103	0.6	73	26.1	5.7	0.1	0.8	134	73.6	48.6	7.35	8.1	17.8	68
198	0.04	1.2	104	1	75	24.6	4.7	0.3	0.8	138	76.2	62.9	7.22	0.8	14.3	43
198	0.11	1.2	105	1.5	77	23.7	4	0.1	0.6	140	97.3	55.8	7.25	1.3	13.3	82
198	0.24	1	110	1.4	87	19	3.5	0.2	0.4	141	97	42.6	7.27	1.6	13.1	94
198	0.41	1	102	1.6	83	23.4	5.1	0.3	0.5	136	95.7	43	7.36	2.6	16.1	171
198	5	1.2	108	1.2	64	23.2	3.6	0.1	0.6	141	96.1	43.2	7.35	4.7	14.2	83
199	0.33	1.2	102	1.3	74	18.4	5.1	1	0.7	137	76.2	37.9	7.31	2	16.7	38
199	5	1	106	1.3	77.5	25.8	4.9	0.2	0.5	132	89.6	40.6	7.42	8	16.8	90
200	0.04	1.3	107	1.4	78	25.4	4.7	0.2	0.5	135	90	53.8	7.3	0.6	17	42
200	0.23	1.2	106	1.3	89	24.7	5.1	0.2	0.4	136	89	45.6	7.35	1.7	17.3	113
200	5	1.3	103	0.9	91	25.1	4.6	0.2	0.4	136	89.9	42	7.39	9.9	17.4	116
